# Supplementary material for: Application of Clustering Method to Explore the Correlation Between Dominant Flora and the Autism Spectrum Disorder Clinical Phenotype in Chinese Children
Source: Front Neurosci. 2021 Nov 24;15:760779. doi: 10.3389/fnins.2021.760779 (PMC8652116; doi:10.3389/fnins.2021.760779)
Supplement: Supplementary file 3 [file Data_Sheet_1.csv]

Kingdom	Phylum	Class	Order	Family	Genus	Species	E974	E735	E762	E771	E734	E1008	E733	E1002	E1001	E743	E745	E746	E744	E737	E756	E755	E758	E757	E749	E747	E752	E766	E767	E763	E764	E775	E777	E773	E772	E975	E977	E968	E969	E985	E988	E981	E979	E993	E990	E995	E996	E999	E765
k__Archaea	p__Euryarchaeota	c__Methanobacteria	o__Methanobacteriales	f__Methanobacteriaceae	g__Methanobrevibacter	s__	0	0	0	0	0.000107712	0	0	0	0	0	0	0	0	0	0	0	0	0	0	0	0	0	0	0	0	0	0	0	0	0	0	0	0	0	0	0	0	0	0	0	0	0	0.000207466
k__Archaea	p__Euryarchaeota	c__Methanomicrobia	o__Methanosarcinales	f__Methanosarcinaceae	g__Methanosarcina	s__	0	0	0	0	0	0	1.49E-05	0	0	0	0	0	0	0	0	0	0	4.64E-05	0	0	0	0	0	0	0	0	0	0	0	0	0	0	0	0	0	0	0	0	0	0	0	0	0
k__Bacteria	p__AD3	c__ABS-6	o__	f__	g__	s__	0	0	0	0	0	0	0	0	0	0	0	0	0	0	0	0	0	0	0	0	0	0	0	0	0	0	0	0	0	0	0	0	0	0	0	0	0	0	0	0	0	0	0
k__Bacteria	p__Acidobacteria	c__Acidobacteria-5	o__	f__	g__	s__	0	0	0	0	0	0	0	0	0	0	0	0	0	0	0	0	0	0	0	0	0	0	0	0	0	0	0	0	0	0	0	0	0	0	0	0	0	0	0	0	0	0	0
k__Bacteria	p__Acidobacteria	c__Acidobacteria-6	o__iii1-15	f__	g__	s__	0	0	0	0	0	0	0	0	0	0	0	0	0	2.28E-05	0	0	0	0	0	0	0	0	0	0	0	0	0	0	0	0	0	0	0	0	0	0	0	2.23E-05	0	0	0	0	0
k__Bacteria	p__Acidobacteria	c__Acidobacteria-6	o__iii1-15	f__RB40	g__	s__	0	0	0	0	0	0	0	0	0	0	0	0	0	0	0	0	0	0	0	0	0	0	0	0	1.29E-05	0	0	0	0	0	0	0	0	0	0	0	0	0	0	0	0	0	0
k__Bacteria	p__Acidobacteria	c__Acidobacteria-6	o__iii1-15	f__mb2424	g__	s__	0	0	0	0	0	0	0	0	0	0	0	0	0	7.97E-05	0	0	0	0	0	1.99E-05	0	0	0	0	0	0	0	0	0	0	0	0	0	0	0	0	0	0	0	0	0	0	0
k__Bacteria	p__Acidobacteria	c__Acidobacteriia	o__Acidobacteriales	f__Acidobacteriaceae	g__	s__	0	0	0	0	1.54E-05	0	0	0	0	0	0	0	0	0	0	0	0	0	0	0	0	0	0	0	0	0	0	0	0	0	0	0	0	0	0	0	0	0	0	0	0	0	0
k__Bacteria	p__Acidobacteria	c__Acidobacteriia	o__Acidobacteriales	f__Koribacteraceae	g__	s__	0	0	0	0	0	0	0	0	0	0	0	0	0	0	0	0	0	0	0	0	0	0	0	0	0	0	0	0	0	0	0	1.79E-05	0	0	0	0	0	0	0	0	0	0	0
k__Bacteria	p__Acidobacteria	c__BPC102	o__MVS-40	f__	g__	s__	0	0	0	0	0	0	0	0	0	0	0	0	0	1.14E-05	0	0	0	0	0	0	0	0	0	0	0	0	0	0	0	0	0	0	0	0	0	0	0	0	0	0	0	0	0
k__Bacteria	p__Acidobacteria	c__DA052	o__Ellin6513	f__	g__	s__	0	0	0	0	0	0	0	0	0	0	0	0	0	0	0	0	0	0	0	0	0	0	0	0	0	0	0	0	0	0	0	0	0	0	0	0	0	0	0	0	0	0	0
k__Bacteria	p__Acidobacteria	c__Solibacteres	o__JH-WHS99	f__	g__	s__	0	0	0	0	0	0	0	0	0	0	0	0	0	0	0	0	0	0	0	1.99E-05	0	0	0	0	0	0	0	0	0	0	0	0	0	0	0	0	0	0	0	0	0	0	0
k__Bacteria	p__Acidobacteria	c__Solibacteres	o__Solibacterales	f__	g__	s__	0	0	0	0	1.54E-05	0	0	0	0	0	0	0	0	0	0	0	0	0	0	0	0	0	0	0	0	0	0	0	0	0	0	0	0	0	0	0	0	0	0	4.42E-05	0	0	0
k__Bacteria	p__Acidobacteria	c__Solibacteres	o__Solibacterales	f__Solibacteraceae	g__	s__	0	0	0	0	0	0	0	0	0	0	0	0	0	0	0	0	0	0	0	0	0	0	0	0	0	0	0	0	0	0	0	0	0	0	0	0	0	0	1.62E-05	2.21E-05	1.34E-05	0	0
k__Bacteria	p__Acidobacteria	c__Solibacteres	o__Solibacterales	f__Solibacteraceae	g__Candidatus Solibacter	s__	0	0	0	0	0	0	0	0	0	0	0	0	0	0	0	0	0	0	0	0	0	0	0	0	0	0	0	0	0	0	0	0	0	0	0	0	0	0	0	0	0	0	0
k__Bacteria	p__Acidobacteria	c__Sva0725	o__Sva0725	f__	g__	s__	0	0	0	0	0	0	0	0	0	0	0	0	0	0	0	0	0	0	0	0	0	0	0	0	0	0	0	0	0	0	0	0	0	0	0	0	0	0	0	0	0	0	0
k__Bacteria	p__Acidobacteria	c__[Chloracidobacteria]	o__DS-100	f__	g__	s__	0	0	0	0	0	0	0	0	0	0	0	0	0	0	0	0	0	0	0	0	0	0	0	0	0	0	0	0	0	0	0	0	0	0	0	0	0	0	0	0	0	0	0
k__Bacteria	p__Acidobacteria	c__[Chloracidobacteria]	o__PK29	f__	g__	s__	0	0	0	0	0	0	0	0	0	0	0	0	0	0	0	2.25E-05	0	0	0	0	0	0	0	0	0	0	0	0	0	0	0	0	0	0	0	0	0	0	0	0	0	0	0
k__Bacteria	p__Acidobacteria	c__[Chloracidobacteria]	o__RB41	f__	g__	s__	0	0	0	0	0	0	0	0	0	0	0	0	0	1.14E-05	0	0	0	0	0	0	0	0	0	0	0	0	0	0	0	0	0	0	0	0	0	0	2.29E-05	0	0	0	0	0	0
k__Bacteria	p__Acidobacteria	c__[Chloracidobacteria]	o__RB41	f__Ellin6075	g__	s__	0	0	0	0	1.54E-05	0	0	0	0	0	7.55E-05	0	0	0	0	0	2.26E-05	0	0	0	0	0	0	2.31E-05	0	0	1.60E-05	0	0	0	0	0	0	0	0	1.70E-05	0	0	1.62E-05	0	0	0	0
k__Bacteria	p__Acidobacteria	c__iii1-8	o__DS-18	f__	g__	s__	0	0	0	0	0	0	0	0	0	0	0	0	0	0	0	0	0	0	0	0	0	0	0	0	0	0	0	0	0	0	0	0	0	0	0	0	0	0	0	0	0	0	0
k__Bacteria	p__Actinobacteria	c__Acidimicrobiia	o__Acidimicrobiales	f__	g__	s__	0	0	0	0	1.54E-05	0	0	0	0	0	1.51E-05	0	0	9.11E-05	0	0	0	0	0	0	0	0	0	0	1.29E-05	0	0	0	0	0	0	0	0	0	0	0	0	0	0	0	0	0	0
k__Bacteria	p__Actinobacteria	c__Acidimicrobiia	o__Acidimicrobiales	f__C111	g__	s__	0	0	0	0	0	0	0	0	0	1.85E-05	0	0	0	0	0	0	0	0	0	0	0	0	0	0	0	0	0	0	0	0	0	0	0	0	0	0	0	0	0	0	0	0	0
k__Bacteria	p__Actinobacteria	c__Acidimicrobiia	o__Acidimicrobiales	f__EB1017	g__	s__	0	0	0	0	0	0	0	0	0	0	0	0	0	0	0	0	0	0	0	0	0	0	0	0	0	0	0	0	0	0	0	0	0	0	0	0	0	0	0	0	0	0	0
k__Bacteria	p__Actinobacteria	c__Acidimicrobiia	o__Acidimicrobiales	f__Iamiaceae	g__	s__	0	0	0	0	0	0	0	0	0	0	0	0	0	0	0	0	0	0	0	0	0	0	0	0	0	0	0	0	0	0	0	0	0	0	0	0	0	0	0	0	0	0	0
k__Bacteria	p__Actinobacteria	c__Acidimicrobiia	o__Acidimicrobiales	f__Iamiaceae	g__Iamia	s__	0	0	0	0	3.08E-05	0	0	0	0	0	0	0	0	0	0	0	0	0	0	0	0	0	0	0	0	0	0	0	0	0	0	0	0	0	0	0	0	0	0	0	0	0	0
k__Bacteria	p__Actinobacteria	c__Actinobacteria	o__Actinomycetales	f__	g__	s__	0	0	0	0	6.15E-05	0	0	0	0	0	1.51E-05	0	0	1.14E-05	0	0	0	0	0	0	0	1.22E-05	0	0	0	0	0	0	0	0	0	0	0	0	0	0	0	0	0	0	0	0	0
k__Bacteria	p__Actinobacteria	c__Actinobacteria	o__Actinomycetales	f__Actinomycetaceae	g__	s__	0	0	0	0	0	2.39E-05	0	0	0	0	0	0	0	0	0	0	0	0	0	0	0	0	0	0	0	0	1.60E-05	0	0	0	0	0	0	1.59E-05	0	0	0	0	1.62E-05	0	1.34E-05	0	0
k__Bacteria	p__Actinobacteria	c__Actinobacteria	o__Actinomycetales	f__Actinomycetaceae	g__Actinomyces	s__	1.96E-05	4.31E-05	0	2.93E-05	1.54E-05	0.000143407	5.94E-05	1.81E-05	0	1.85E-05	7.55E-05	6.43E-05	3.81E-05	2.28E-05	3.22E-05	2.25E-05	0	0	6.88E-05	1.99E-05	3.78E-05	7.29E-05	4.42E-05	4.62E-05	2.58E-05	1.71E-05	9.61E-05	9.41E-05	2.34E-05	5.18E-05	0	0.000197355	4.80E-05	4.76E-05	0	0.000801282	0.001192332	0	0.000258536	0.000309748	5.36E-05	0	3.46E-05
k__Bacteria	p__Actinobacteria	c__Actinobacteria	o__Actinomycetales	f__Actinomycetaceae	g__Actinomyces	s__hyovaginalis	0	0	0	0	0	0	0	0	0	0	0	2.14E-05	0	0	0	0	0	0	0	0	0	0	0	0	0	0	0	0	0	0	0	0	0	0	0	0	0	0	0	0	0	0	0
k__Bacteria	p__Actinobacteria	c__Actinobacteria	o__Actinomycetales	f__Actinomycetaceae	g__Mobiluncus	s__	0	0	0	0	0	0	0	0	0	0	0	0	0	0	0	0	0	0	0	0	0	0	0	0	0	0	0	0	0	0	0	0	0	0	0	0	0	0	0	0	0	0	0
k__Bacteria	p__Actinobacteria	c__Actinobacteria	o__Actinomycetales	f__Actinomycetaceae	g__Varibaculum	s__	0	0	0	0	0	0	0	0	0	0	0	0	0	0	0	0	0	0	0	0	0	0	0	0	0	0	0	0	0	0	0	0	0	0	0	0	0	0	0	0	0	0	0
k__Bacteria	p__Actinobacteria	c__Actinobacteria	o__Actinomycetales	f__Bogoriellaceae	g__Georgenia	s__	0	0	0	0	3.08E-05	0	0	0	0	0	0	0	0	0	0	0	0	0	0	0	0	0	0	0	0	1.71E-05	0	0	0	0	0	0	0	0	0	0	0	0	0	0	0	0	0
k__Bacteria	p__Actinobacteria	c__Actinobacteria	o__Actinomycetales	f__Brevibacteriaceae	g__Brevibacterium	Other	0	0	0	0	0	0	2.97E-05	0	0	0	0	0	0	0	0	0	0	0	0	0	0	0	0	0	0	0	0	0	0	0	0	0	0	0	0	0	0	0	0	0	0	0	0
k__Bacteria	p__Actinobacteria	c__Actinobacteria	o__Actinomycetales	f__Brevibacteriaceae	g__Brevibacterium	s__	0	0	0	0	1.54E-05	0	0	0	0	0	0	0	0	0	0	0	0	0	0	0	0	0	0	0	0	0	0	0	0	0	0	0	0	0	0	0	0	0	0	0	0	0	0
k__Bacteria	p__Actinobacteria	c__Actinobacteria	o__Actinomycetales	f__Cellulomonadaceae	g__Actinotalea	s__	0	0	0	0	1.54E-05	0	0	0	0	0	0	0	0	0	0	0	0	0	0	0	0	0	0	0	0	0	0	0	0	0	0	0	0	0	0	0	0	0	0	0	0	0	0
k__Bacteria	p__Actinobacteria	c__Actinobacteria	o__Actinomycetales	f__Cellulomonadaceae	g__Cellulomonas	s__	0	0	0	0	0	0	0	0	0	0	1.51E-05	0	0	0	0	0	0	0	0	0	0	0	0	0	0	0	0	0	0	0	0	0	0	0	0	0	0	0	0	0	0	0	0
k__Bacteria	p__Actinobacteria	c__Actinobacteria	o__Actinomycetales	f__Corynebacteriaceae	g__Corynebacterium	s__	0	0	0	0	4.62E-05	0	0	0	0	0	0	0	0	3.42E-05	3.22E-05	0	0	0.000139101	0	0	0	7.29E-05	2.95E-05	0	0	0	0	0	2.34E-05	0	0	3.59E-05	0	0	0	1.70E-05	0	0	3.23E-05	0	0	0	2.31E-05
k__Bacteria	p__Actinobacteria	c__Actinobacteria	o__Actinomycetales	f__Corynebacteriaceae	g__Corynebacterium	s__durum	0	0	0	1.46E-05	0	2.39E-05	1.49E-05	0	0	0	0	0	0	0	0	0	0	0	0	0	0	0	0	2.31E-05	0	3.42E-05	0	0	0	0	0	1.79E-05	1.60E-05	0	0	1.70E-05	0	0	1.62E-05	0	0	0	0
k__Bacteria	p__Actinobacteria	c__Actinobacteria	o__Actinomycetales	f__Corynebacteriaceae	g__Corynebacterium	s__stationis	0	0	0	0	0	0	0	0	0	0	0	0	0	1.14E-05	0	0	0	0	0	0	0	0	0	0	0	0	0	0	0	0	0	0	0	0	0	0	0	0	0	0	0	0	0
k__Bacteria	p__Actinobacteria	c__Actinobacteria	o__Actinomycetales	f__Corynebacteriaceae	g__Corynebacterium	s__variabile	0	0	0	0	0	0	0	0	0	0	0	0	0	0	0	0	0	0	0	0	0	0	0	0	0	0	0	0	0	0	0	1.79E-05	0	0	0	0	0	0	0	2.21E-05	0	0	0
k__Bacteria	p__Actinobacteria	c__Actinobacteria	o__Actinomycetales	f__Dermabacteraceae	Other	Other	0	0	0	0	0	0	0	0	0	0	0	0	0	0	0	0	0	0	0	0	0	0	0	0	0	0	0	0	0	0	0	0	0	0	0	0	0	0	0	0	0	0	0
k__Bacteria	p__Actinobacteria	c__Actinobacteria	o__Actinomycetales	f__Dermabacteraceae	g__Brachybacterium	s__	0	0	0	0	1.54E-05	0	1.49E-05	0	0	0	0	0	0	0	0	0	0	0.000139101	0	0	0	0	1.47E-05	0	0	0	0	0	0	0	0	0	0	0	0	0	0	0	0	0	0	0	0
k__Bacteria	p__Actinobacteria	c__Actinobacteria	o__Actinomycetales	f__Dermabacteraceae	g__Brachybacterium	s__conglomeratum	0	0	0	0	0	0	1.49E-05	0	0	0	0	0	0	0	0	0	0	0	0	0	0	0	0	0	0	0	0	0	0	0	0	0	0	0	0	0	0	0	0	0	0	0	0
k__Bacteria	p__Actinobacteria	c__Actinobacteria	o__Actinomycetales	f__Dietziaceae	g__Dietzia	s__	0	0	0	0	0	0	0	0	0	0	0	0	1.90E-05	0	0	0	0	0	0	0	0	0	0	0	0	0	0	0	0	0	0	0	0	0	0	0	0	0	0	0	0	0	0
k__Bacteria	p__Actinobacteria	c__Actinobacteria	o__Actinomycetales	f__Geodermatophilaceae	g__	s__	0	0	0	0	0	0	0	0	0	0	0	0	0	0	0	0	0	0	0	0	0	0	0	0	0	0	0	0	0	0	0	0	0	0	0	0	0	0	0	0	0	0	0
k__Bacteria	p__Actinobacteria	c__Actinobacteria	o__Actinomycetales	f__Geodermatophilaceae	g__Blastococcus	s__aggregatus	0	0	0	0	0	0	0	0	0	0	0	0	0	1.14E-05	0	0	0	4.64E-05	0	0	0	0	0	0	0	0	0	0	0	0	0	0	0	0	0	3.41E-05	0	0	0	0	0	0	0
k__Bacteria	p__Actinobacteria	c__Actinobacteria	o__Actinomycetales	f__Geodermatophilaceae	g__Blastococcus	s__saxobsidens	0	0	0	0	1.54E-05	0	0	0	0	0	0	0	0	0	0	0	0	4.64E-05	0	0	0	0	0	0	0	0	0	0	0	0	0	0	0	0	0	0	0	0	0	0	0	0	0
k__Bacteria	p__Actinobacteria	c__Actinobacteria	o__Actinomycetales	f__Geodermatophilaceae	g__Geodermatophilus	s__obscurus	0	0	0	0	0	0	0	0	0	0	3.02E-05	0	0	0	0	0	0	0	0	0	0	0	0	0	0	0	0	0	0	0	0	0	0	0	0	0	0	0	0	0	0	0	0
k__Bacteria	p__Actinobacteria	c__Actinobacteria	o__Actinomycetales	f__Geodermatophilaceae	g__Modestobacter	s__	0	0	0	0	0	0	0	0	0	0	1.51E-05	0	0	0	0	0	0	0	0	0	0	0	0	0	0	0	0	0	0	0	0	0	0	0	0	0	0	0	0	0	0	0	0
k__Bacteria	p__Actinobacteria	c__Actinobacteria	o__Actinomycetales	f__Glycomycetaceae	g__Glycomyces	s__	0	0	0	0	1.54E-05	0	0	0	0	0	0	0	0	0	0	0	0	0	0	0	0	0	0	0	0	0	0	0	0	0	0	0	0	0	0	0	0	0	0	0	0	0	0
k__Bacteria	p__Actinobacteria	c__Actinobacteria	o__Actinomycetales	f__Gordoniaceae	g__Gordonia	s__	0	0	0	0	0	0	0	0	0	0	0	0	0	0	0	0	0	4.64E-05	0	0	0	0	1.47E-05	0	0	0	0	0	0	0	0	0	0	0	0	0	0	0	0	0	0	0	0
k__Bacteria	p__Actinobacteria	c__Actinobacteria	o__Actinomycetales	f__Intrasporangiaceae	g__	s__	0	0	0	0	4.62E-05	0	0	0	0	0	0	0	0	0	0	0	0	0	0	0	0	0	0	0	0	0	0	0	0	0	0	0	0	0	0	0	0	0	0	0	0	0	0
k__Bacteria	p__Actinobacteria	c__Actinobacteria	o__Actinomycetales	f__Intrasporangiaceae	g__Knoellia	s__subterranea	0	0	0	0	0	0	2.97E-05	0	0	0	0	0	0	0	0	0	0	0	0	0	0	0	0	0	0	0	0	0	0	0	0	0	0	0	0	0	0	0	0	2.21E-05	0	0	0
k__Bacteria	p__Actinobacteria	c__Actinobacteria	o__Actinomycetales	f__Intrasporangiaceae	g__Kytococcus	s__	0	0	0	0	6.15E-05	0	0	0	0	0	0	0	0	0	0	0	0	0	0	0	0	0	0	0	0	0	0	0	0	0	0	0	0	0	0	0	0	0	0	0	0	0	0
k__Bacteria	p__Actinobacteria	c__Actinobacteria	o__Actinomycetales	f__Kineosporiaceae	Other	Other	0	0	0	0	3.08E-05	0	0	0	0	0	0	0	0	0	0	0	0	0	0	0	0	0	0	0	0	0	0	0	0	0	0	0	0	0	0	0	0	0	0	0	0	0	0
k__Bacteria	p__Actinobacteria	c__Actinobacteria	o__Actinomycetales	f__Kineosporiaceae	g__	s__	0	0	0	0	0	0	0	0	0	0	0	0	0	1.14E-05	0	0	0	0	0	0	0	0	0	0	0	0	0	0	0	0	0	0	0	0	0	0	0	0	0	0	0	0	0
k__Bacteria	p__Actinobacteria	c__Actinobacteria	o__Actinomycetales	f__Kineosporiaceae	g__Kineococcus	s__	0	0	0	0	4.62E-05	0	0	0	0	0	0	0	0	2.28E-05	0	0	0	0	0	0	0	0	0	0	0	0	0	0	0	0	0	0	0	0	0	0	0	0	0	0	0	0	0
k__Bacteria	p__Actinobacteria	c__Actinobacteria	o__Actinomycetales	f__Kineosporiaceae	g__Quadrisphaera	s__granulorum	0	0	0	0	1.54E-05	0	0	0	0	0	0	0	0	1.14E-05	0	0	0	0	0	0	0	0	0	0	0	0	0	0	0	0	0	0	0	0	0	0	0	0	0	0	0	0	0
k__Bacteria	p__Actinobacteria	c__Actinobacteria	o__Actinomycetales	f__Microbacteriaceae	Other	Other	0	0	0	0	0	0	0	0	0	0	0	0	0	0	0	0	0	0	0	0	0	0	0	0	0	0	0	0	0	0	0	0	0	0	2.97E-05	0	0	0	0	0	0	0	0
k__Bacteria	p__Actinobacteria	c__Actinobacteria	o__Actinomycetales	f__Microbacteriaceae	g__	s__	1.96E-05	0	0	0	0.0001231	0	0	0	0	0	0	0	0	1.14E-05	0	0	0	0	0	0	0	0	0	0	0	0	0	0	0	0	0	0	0	0	0	0	0	0	0	0	0	0	0
k__Bacteria	p__Actinobacteria	c__Actinobacteria	o__Actinomycetales	f__Microbacteriaceae	g__Agrococcus	s__jenensis	0	0	0	0	1.54E-05	0	0	0	0	0	0	0	0	0	0	0	0	0	0	0	0	0	0	0	0	0	0	0	0	0	0	0	0	0	0	0	0	0	0	0	0	0	0
k__Bacteria	p__Actinobacteria	c__Actinobacteria	o__Actinomycetales	f__Microbacteriaceae	g__Agromyces	s__	0	0	0	0	1.54E-05	0	0	0	0	0	0	0	0	0	0	0	0	0	0	0	0	0	0	0	0	0	0	0	0	0	0	0	0	0	0	0	0	0	0	0	0	0	0
k__Bacteria	p__Actinobacteria	c__Actinobacteria	o__Actinomycetales	f__Microbacteriaceae	g__Curtobacterium	s__	0	0	0	0	0	0	0	0	0	0	0	0	0	0	0	0	0	0	0	0	0	0	0	0	0	0	0	0	0	0	0	0	0	0	8.92E-05	0	0	0	0	0	0	0	0
k__Bacteria	p__Actinobacteria	c__Actinobacteria	o__Actinomycetales	f__Microbacteriaceae	g__Frigoribacterium	s__	0	0	0	0	0	0	0	0	0	0	0	0	0	0	0	0	0	0	0	0	0	0	0	0	0	0	0	0	0	0	0	0	0	0	0	0	0	0	0	0	0	0	0
k__Bacteria	p__Actinobacteria	c__Actinobacteria	o__Actinomycetales	f__Microbacteriaceae	g__Microbacterium	s__	0	0	0	0	0	0	0	0	0	0	0	0	0	0	0	0	0	0	0	0	0	0	0	0	0	0	0	0	0	2.59E-05	0	0	0	0	0	1.70E-05	0	0	0	0	0	0	0
k__Bacteria	p__Actinobacteria	c__Actinobacteria	o__Actinomycetales	f__Microbacteriaceae	g__Microbacterium	s__chocolatum	0	0	0	0	0	0	1.49E-05	0	0	0	0	0	0	0	0	0	0	0	0	0	0	0	0	0	0	0	0	0	0	0	0	0	0	0	0	0	0	0	0	0	0	0	0
k__Bacteria	p__Actinobacteria	c__Actinobacteria	o__Actinomycetales	f__Micrococcaceae	g__	s__	0	0	0	0	4.62E-05	0	0	0	0	0	1.51E-05	0	0	9.11E-05	0	0	0	0	0	0	0	0	0	0	0	0	0	0	0	0	0	0	0	0	0	0	0	0	0	2.21E-05	0	0	0
k__Bacteria	p__Actinobacteria	c__Actinobacteria	o__Actinomycetales	f__Micrococcaceae	g__Arthrobacter	s__	1.96E-05	0	0	0	3.08E-05	0	0	0	0	0	0	0	0	1.14E-05	0	0	0	0	0	0	0	0	0	0	0	0	0	0	0	2.59E-05	0	0	0	0	0	0	0	0	0	0	0	0	0
k__Bacteria	p__Actinobacteria	c__Actinobacteria	o__Actinomycetales	f__Micrococcaceae	g__Kocuria	s__	0	0	0	0	1.54E-05	0	0	0	0	0	0	0	0	0	0	0	0	0	0	0	0	0	0	0	0	0	0	0	0	0	0	0	0	0	0	0	0	0	0	0	0	0	0
k__Bacteria	p__Actinobacteria	c__Actinobacteria	o__Actinomycetales	f__Micrococcaceae	g__Microbispora	s__rosea	0	0	0	0	9.23E-05	0	0	0	0	0	1.51E-05	0	0	4.55E-05	0	0	0	0	0	0	0	0	0	0	0	0	0	0	0	0	0	0	0	0	0	0	0	0	0	0	0	0	0
k__Bacteria	p__Actinobacteria	c__Actinobacteria	o__Actinomycetales	f__Micrococcaceae	g__Micrococcus	s__luteus	0	0	0	0	0	0	1.49E-05	0	0	0	1.51E-05	0	0	0	0	0	0	0	0	0	0	0	0	0	0	0	0	0	0	0	0	0	0	0	0	1.70E-05	0	0	0	0	0	0	0
k__Bacteria	p__Actinobacteria	c__Actinobacteria	o__Actinomycetales	f__Micrococcaceae	g__Nesterenkonia	s__	0	0	0	0	0	0	0	0	0	0	0	0	0	0	3.22E-05	0	0	0	0	0	0	0	0	0	0	0	0	0	0	0	0	0	0	0	0	0	2.29E-05	0	0	0	0	0	0
k__Bacteria	p__Actinobacteria	c__Actinobacteria	o__Actinomycetales	f__Micrococcaceae	g__Renibacterium	s__	0	0	0	0	1.54E-05	0	0	0	0	0	0	0	0	0	0	0	0	0	0	0	0	0	0	0	0	0	0	0	0	0	0	0	0	0	0	0	0	0	0	0	0	0	0
k__Bacteria	p__Actinobacteria	c__Actinobacteria	o__Actinomycetales	f__Micrococcaceae	g__Rothia	s__aeria	0	0	0	0	0	4.78E-05	0	0	0	0	0	0	0	1.14E-05	0	0	0	0	0	0	0	0	0	0	0	0	0	0	0	0	0	0	0	0	0	1.70E-05	0	2.23E-05	1.62E-05	0	0	0	0
k__Bacteria	p__Actinobacteria	c__Actinobacteria	o__Actinomycetales	f__Micrococcaceae	g__Rothia	s__dentocariosa	1.96E-05	0	0	0	0	2.39E-05	0	0	2.03E-05	0	0	2.14E-05	0	0	0	0	0	0	0	0	0	1.22E-05	1.47E-05	2.31E-05	0	0	0	0	0	0	0	1.79E-05	0	0	0	5.11E-05	9.17E-05	0	3.23E-05	6.64E-05	0	0	0
k__Bacteria	p__Actinobacteria	c__Actinobacteria	o__Actinomycetales	f__Micrococcaceae	g__Rothia	s__mucilaginosa	0	6.47E-05	8.32E-05	1.46E-05	0.000107712	0.000597529	5.94E-05	0	4.07E-05	5.56E-05	0.000483114	2.14E-05	9.52E-05	0.000113867	0	4.50E-05	4.52E-05	0	0.000321123	0	1.89E-05	0.000425335	7.37E-05	2.31E-05	1.29E-05	6.84E-05	1.60E-05	3.76E-05	2.34E-05	7.77E-05	0	0.00012559	3.20E-05	0	0	0.000511457	0.000687884	4.46E-05	0.000565547	0.000929245	0.000549392	4.09E-05	1.15E-05
k__Bacteria	p__Actinobacteria	c__Actinobacteria	o__Actinomycetales	f__Micromonosporaceae	g__	s__	1.96E-05	0	0	0	0	0	0	0	0	0	0	0	0	1.14E-05	0	0	0	0	0	0	0	0	0	0	0	0	0	0	0	0	0	1.79E-05	0	0	0	0	0	0	0	0	0	0	0
k__Bacteria	p__Actinobacteria	c__Actinobacteria	o__Actinomycetales	f__Micromonosporaceae	g__Actinocatenispora	s__	0	0	0	0	0	0	0	0	0	0	0	0	0	0	0	0	0	0	0	0	0	0	0	0	0	0	0	0	0	0	0	0	0	0	0	0	0	0	0	0	0	0	0
k__Bacteria	p__Actinobacteria	c__Actinobacteria	o__Actinomycetales	f__Micromonosporaceae	g__Actinoplanes	s__	0	0	0	0	0	0	0	0	0	0	0	0	0	0	0	0	0	0	0	0	0	0	0	0	0	0	0	0	0	0	0	0	0	0	0	0	0	0	0	0	0	0	0
k__Bacteria	p__Actinobacteria	c__Actinobacteria	o__Actinomycetales	f__Micromonosporaceae	g__Virgisporangium	s__ochraceum	0	0	0	0	0	0	0	0	0	0	0	0	0	0	0	0	0	0	0	0	0	0	0	0	0	0	0	0	0	0	0	0	0	0	0	0	0	0	0	0	0	0	0
k__Bacteria	p__Actinobacteria	c__Actinobacteria	o__Actinomycetales	f__Mycobacteriaceae	g__Mycobacterium	s__	0	0	0	0	1.54E-05	0	0	0	0	0	0	0	0	0	0	0	0	0	0	0	0	0	0	0	0	0	0	0	0	0	0	0	0	0	0	0	0	0	0	0	0	0	0
k__Bacteria	p__Actinobacteria	c__Actinobacteria	o__Actinomycetales	f__Nocardiaceae	g__Rhodococcus	s__	0	0	0	0	4.62E-05	0	0	0	0	0	0	0	0	0	0	0	0	0	0	0	0	0	0	0	0	0	0	0	0	0	0	0	0	0	0	0	0	0	0	0	0	0	0
k__Bacteria	p__Actinobacteria	c__Actinobacteria	o__Actinomycetales	f__Nocardioidaceae	g__	s__	0	0	0	0	6.15E-05	0	1.49E-05	0	0	0	9.06E-05	0	0	1.14E-05	0	0	0	9.27E-05	0	0	0	0	0	0	0	0	0	0	0	0	0	0	0	0	0	0	0	0	0	0	0	0	0
k__Bacteria	p__Actinobacteria	c__Actinobacteria	o__Actinomycetales	f__Nocardioidaceae	g__Aeromicrobium	s__	0	0	0	0	0	2.39E-05	0	0	0	0	0	0	0	1.14E-05	0	0	0	0	0	0	0	0	0	0	0	0	1.60E-05	0	0	0	0	0	0	0	0	0	0.000114647	0	0	4.42E-05	0	0	0
k__Bacteria	p__Actinobacteria	c__Actinobacteria	o__Actinomycetales	f__Nocardioidaceae	g__Friedmanniella	s__	0	0	0	0	0	0	0	0	0	0	0	0	0	1.14E-05	0	0	0	0	0	0	0	0	0	0	0	0	0	0	0	0	0	0	0	0	0	0	0	0	0	0	0	0	0
k__Bacteria	p__Actinobacteria	c__Actinobacteria	o__Actinomycetales	f__Nocardioidaceae	g__Kribbella	s__	0	0	0	0	0	0	0	0	0	0	0	0	0	0	0	0	0	0	0	0	0	0	0	0	0	0	0	0	0	0	0	0	0	0	0	0	0	0	0	0	0	0	0
k__Bacteria	p__Actinobacteria	c__Actinobacteria	o__Actinomycetales	f__Nocardioidaceae	g__Nocardioides	Other	0	0	0	0	9.23E-05	0	0	0	0	0	4.53E-05	0	0	0	0	0	0	0	0	0	0	0	0	0	0	0	0	0	0	0	0	0	0	0	0	0	0	0	0	0	0	0	0
k__Bacteria	p__Actinobacteria	c__Actinobacteria	o__Actinomycetales	f__Nocardioidaceae	g__Nocardioides	s__	0	0	0	0	4.62E-05	0	1.49E-05	0	0	0	0	0	0	0	0	0	0	0	0	0	0	0	0	0	0	0	0	0	0	0	0	0	0	0	0	0	0	0	0	0	0	0	0
k__Bacteria	p__Actinobacteria	c__Actinobacteria	o__Actinomycetales	f__Propionibacteriaceae	g__	s__	0	0	0	0	0	0	0	0	0	0	0	0	0	0	0	0	4.52E-05	0	0	0	0	0	0	0	0	0	0	0	0	0	0	0	0	0	0	1.70E-05	0	0	0	2.21E-05	2.68E-05	0	0
k__Bacteria	p__Actinobacteria	c__Actinobacteria	o__Actinomycetales	f__Propionibacteriaceae	g__Propionibacterium	s__acnes	0	0	0	0	0	0	1.49E-05	0	0	0	3.02E-05	0	0	0	0	0	0	4.64E-05	0	0	0	1.22E-05	0	0	0	0	0	0	0	0	0	0	0	0	0	0	0	0	0	0	0	0	0
k__Bacteria	p__Actinobacteria	c__Actinobacteria	o__Actinomycetales	f__Pseudonocardiaceae	Other	Other	0	0	0	0	0	0	0	0	0	0	0	0	0	0	0	0	0	0	0	0	0	0	0	0	0	0	0	0	0	0	0	0	0	0	0	0	0	0	0	0	0	0	0
k__Bacteria	p__Actinobacteria	c__Actinobacteria	o__Actinomycetales	f__Pseudonocardiaceae	g__	s__	0	0	0	0	0	0	0	0	0	0	0	0	0	0	0	0	0	0	0	0	0	0	0	0	0	0	0	0	0	0	0	0	0	0	0	0	0	0	0	0	0	0	0
k__Bacteria	p__Actinobacteria	c__Actinobacteria	o__Actinomycetales	f__Pseudonocardiaceae	g__Amycolatopsis	s__	0	0	0	0	0	0	0	1.81E-05	0	0	0	0	0	0	0	0	0	0	0	0	0	0	0	0	0	0	0	0	0	0	0	0	0	0	0	0	0	0	0	0	0	0	0
k__Bacteria	p__Actinobacteria	c__Actinobacteria	o__Actinomycetales	f__Sporichthyaceae	g__	s__	0	0	0	0	0	0	0	0	0	0	3.02E-05	0	0	0	0	0	0	0	0	0	0	0	0	0	0	0	0	0	0	0	0	0	0	0	0	0	0	0	0	0	0	0	0
k__Bacteria	p__Actinobacteria	c__Actinobacteria	o__Actinomycetales	f__Streptomycetaceae	g__Streptomyces	s__	0	0	0	0	0	0	0	0	0	0	1.51E-05	0	0	7.97E-05	0	0	0	0	0	0	0	1.22E-05	0	0	0	0	0	0	0	2.59E-05	0	1.79E-05	0	0	0	0	6.88E-05	0	0	4.42E-05	0	0	0
k__Bacteria	p__Actinobacteria	c__Actinobacteria	o__Actinomycetales	f__Williamsiaceae	g__Williamsia	s__	0	0	0	0	1.54E-05	0	0	0	0	0	0	0	0	0	0	0	0	0	0	0	0	0	0	0	0	0	0	0	0	0	0	0	0	0	0	0	0	0	0	0	0	0	0
k__Bacteria	p__Actinobacteria	c__Actinobacteria	o__Bifidobacteriales	f__Bifidobacteriaceae	g__Bifidobacterium	s__	0.013227617	0.000366632	0.002578005	0.014941755	0.007385979	0.033628911	0.00065374	0.03337371	0.006610931	0.001852058	0.015988043	0.00014996	0.006647366	0.009587575	0.000612113	0.001034591	2.26E-05	0.00630593	0.00043581	0.036090465	0.002664349	0.012395489	0.018223067	0.000115447	0.028788583	0.007914395	0.000993112	0.004591818	0.007221651	0.00590276	0.034579691	0.001453254	0.010106179	0.008934522	0.001189803	0.000102291	0.002086582	0.062328385	0.02693619	0.009845568	0.003443748	0.024572387	0.000265096
k__Bacteria	p__Actinobacteria	c__Actinobacteria	o__Bifidobacteriales	f__Bifidobacteriaceae	g__Bifidobacterium	s__adolescentis	0.002845704	0	0.000299381	0.000995141	9.23E-05	9.56E-05	0	0.000108474	8.14E-05	0	0.000211362	0	0	0.000113867	0	2.25E-05	0	0	0	0.000317978	1.89E-05	0.000121524	4.42E-05	0	0.000219366	5.13E-05	0	7.53E-05	4.67E-05	0	9.63E-05	0	6.40E-05	1.59E-05	0	0	0	0.000200915	0.000258536	4.42E-05	2.68E-05	0.00014322	0
k__Bacteria	p__Actinobacteria	c__Actinobacteria	o__Bifidobacteriales	f__Bifidobacteriaceae	g__Bifidobacterium	s__bifidum	0.001334537	0	0.003476149	0.005063513	0.000523174	0	0	0	0.000630581	0.000814905	0	4.28E-05	0	1.14E-05	0	0	0	4.64E-05	0	0.004352319	0	1.22E-05	0	2.31E-05	1.29E-05	0.000222218	0	0	0	0	0	0	0	0	0.000148725	0	0.000619096	0	3.23E-05	0	0.002706759	0.002434733	0.000945125
k__Bacteria	p__Actinobacteria	c__Actinobacteria	o__Bifidobacteriales	f__Bifidobacteriaceae	g__Bifidobacterium	s__breve	0.000471013	0	0.000149691	0.000102441	6.15E-05	0.000143407	0	0.00084971	0.00138321	5.56E-05	0.018811238	8.57E-05	0.041674603	0.010612375	3.22E-05	0.000674733	0	0.000788241	2.29E-05	0.013017211	0.002154154	0.002685689	1.47E-05	0.000438698	2.58E-05	3.42E-05	1.60E-05	0	0	0.000284782	0.000327313	0	0	0.000158695	0.00011898	0	6.88E-05	0.000334859	0.004201205	0.001327492	0	0.001800475	0
k__Bacteria	p__Actinobacteria	c__Actinobacteria	o__Bifidobacteriales	f__Bifidobacteriaceae	g__Bifidobacterium	s__longum	0.00286533	0.006815045	0.000149691	0.006395247	0.001384871	0.003632974	0.000118862	0.001898288	0.001301845	0.000518576	0.011202198	0.000214229	0.003714144	0.011181708	0.002931701	0.005712743	0	0.000510038	9.17E-05	0.002027108	0.001058181	0.008178592	1.47E-05	0.008519972	0.002413028	0.000769218	0.000864969	0.003839061	2.34E-05	0.019028634	0.003311641	0.000358828	0.001471153	0.00839496	0.001160058	0	0.000275154	0.000491126	0.007061257	0.002876233	0.002291365	0.000572878	0.001936354
k__Bacteria	p__Actinobacteria	c__Actinobacteria	o__Bifidobacteriales	f__Bifidobacteriaceae	g__Bifidobacterium	s__pseudolongum	0	0	0	1.46E-05	0	0	0	0	0	0	0	0	0	0	3.22E-05	2.25E-05	0	0.000231836	0	0	0	0	0	0	0	0	0	0	0	0	0.000134776	0	0	0	0	0	0	0	0	6.64E-05	9.38E-05	0.000184139	0
k__Bacteria	p__Actinobacteria	c__Actinobacteria	o__Bifidobacteriales	f__Bifidobacteriaceae	g__Scardovia	s__	0	0	0	0	0	0	0	0	0	0	0	0	0	0	0	0	0	0	0	0	0	0	0	0	0	0	0	0	0	0	0	0	0	0	0	0	0	0	0	2.21E-05	1.34E-05	0	0
k__Bacteria	p__Actinobacteria	c__Actinobacteria	o__Micrococcales	f__	g__	s__	0	0	0	0	0	0	0	0	0	0	0	0	0	4.55E-05	0	0	0	0	0	0	0	0	0	0	0	0	0	0	0	0	0	0	0	0	0	0	0	0	0	0	0	0	0
k__Bacteria	p__Actinobacteria	c__Coriobacteriia	o__Coriobacteriales	f__Coriobacteriaceae	g__	s__	0	0	8.32E-05	2.93E-05	0	0	0.000118862	5.42E-05	0.000122048	5.56E-05	0	0	0	0	0	0	2.26E-05	0	0	0	0	0	0	0	6.45E-05	0	1.60E-05	5.65E-05	0	2.59E-05	0	0	3.20E-05	1.59E-05	0.000148725	0	2.29E-05	2.23E-05	0	0	0	0	0.000184415
k__Bacteria	p__Actinobacteria	c__Coriobacteriia	o__Coriobacteriales	f__Coriobacteriaceae	g__Adlercreutzia	s__	0	0	0	0	0	0	0	0	0	1.85E-05	0	0	0	0	0.000128866	0	0	0	0	0	0	0	0	0	0	0	0	0	0	0	0	0	0	0	0	0	4.59E-05	2.23E-05	0	0	0	4.09E-05	0
k__Bacteria	p__Actinobacteria	c__Coriobacteriia	o__Coriobacteriales	f__Coriobacteriaceae	g__Atopobium	s__	0	0	0	0	1.54E-05	9.56E-05	0.000118862	0	0	0	1.51E-05	8.57E-05	0	1.14E-05	3.22E-05	0	0	0	0.000252311	1.99E-05	1.89E-05	2.43E-05	7.37E-05	4.62E-05	0.000167751	0	6.41E-05	0	0	2.59E-05	0	1.79E-05	4.80E-05	0	0	0.00011934	0.000366872	2.23E-05	0	0.000176999	0.000107198	0	0
k__Bacteria	p__Actinobacteria	c__Coriobacteriia	o__Coriobacteriales	f__Coriobacteriaceae	g__Atopobium	s__rimae	0	0	0	0	0	0	0	0	0	0	0	6.43E-05	0	0	0	0	0	0	0	0	0	4.86E-05	0	0	0	0	1.60E-05	0	0	0	0	0	0	0	0	1.70E-05	0	0	0	0	0	0	1.15E-05
k__Bacteria	p__Actinobacteria	c__Coriobacteriia	o__Coriobacteriales	f__Coriobacteriaceae	g__Collinsella	s__	0	0	0	0	0	0	0	0	0	0	0	0	0	0	0	0	0	0	0	0	0	0	0	0	0	0	0	0	0	0	0	0	0	0	0	0	0	0	0	0	2.68E-05	0	0
k__Bacteria	p__Actinobacteria	c__Coriobacteriia	o__Coriobacteriales	f__Coriobacteriaceae	g__Collinsella	s__aerofaciens	0.001236409	0.000345066	0.000249484	0.002780542	0.000646273	0	0	0	0	0.000222247	0	0.000192806	0	0	0.000322165	0	0	9.27E-05	9.17E-05	0	0	0.00044964	0	0	0	0.000854686	0.000256287	0	0	0.001216797	0	0	0	0	5.95E-05	0	0	0	0.006188699	0	0.000281396	0.000265979	0
k__Bacteria	p__Actinobacteria	c__Coriobacteriia	o__Coriobacteriales	f__Coriobacteriaceae	g__Collinsella	s__stercoris	0	0	0	0.00026342	0	0	0	0	0	0	0	0	0	0	0	0	0	0	0	0	0	0	0	0	0	0	0	0	0	0	0	0.000215297	0	0	0	0	0	0	0	0	0	0	0
k__Bacteria	p__Actinobacteria	c__Coriobacteriia	o__Coriobacteriales	f__Coriobacteriaceae	g__Eggerthella	s__lenta	3.93E-05	0.000194099	1.66E-05	7.32E-05	0	9.56E-05	0.000148577	0.000415815	4.07E-05	0	0.000271751	4.28E-05	0.000476172	0.000227733	9.66E-05	0.000337367	0.00018073	0.002225622	0	0.000317978	0	1.22E-05	0.000103122	2.31E-05	0.000129039	5.13E-05	3.20E-05	0.000188189	7.01E-05	2.59E-05	9.63E-05	0.002206793	8.00E-05	0.000190434	0.000208216	0.000204583	9.17E-05	4.46E-05	0.000145426	0	9.38E-05	0	0.000103733
k__Bacteria	p__Actinobacteria	c__Coriobacteriia	o__Coriobacteriales	f__Coriobacteriaceae	g__Paraeggerthella	s__hongkongensis	0	0	0	0	0	0	0	0	0	0	0	0	0	0	0	0	2.26E-05	0	0	0	0	0	0	0	0	0	0	0	0	0	0	0	0	0	0	0	0	0	0	0	0	0	0
k__Bacteria	p__Actinobacteria	c__Coriobacteriia	o__Coriobacteriales	f__Coriobacteriaceae	g__Slackia	s__	0	0	0	0	0	0	0	0	0	0	0	0	0	0	0	0	0	0	0	0	0	0	0	0	0	0	0	0	0	5.18E-05	0	0	0	0	0	0	2.29E-05	0	0	0	0	0	0
k__Bacteria	p__Actinobacteria	c__MB-A2-108	o__0319-7L14	f__	g__	s__	1.96E-05	0	0	0	0	0	0	0	0	0	0	0	0	0	0	0	0	0	0	0	0	0	0	0	0	0	0	0	0	0	0	0	0	0	0	0	4.59E-05	0	0	0	0	0	0
k__Bacteria	p__Actinobacteria	c__Rubrobacteria	o__Rubrobacterales	f__Rubrobacteraceae	g__Rubrobacter	s__	0	0	0	0	1.54E-05	0	0	0	0	0	0	0	0	0	0	0	0	0	0	0	0	0	0	0	0	0	0	0	0	0	0	0	0	0	0	0	0	0	0	0	0	0	0
k__Bacteria	p__Actinobacteria	c__Thermoleophilia	o__Gaiellales	f__Gaiellaceae	g__	s__	0	0	0	0	0	0	2.97E-05	0	0	0	0	0	0	0	0	0	0	0	0	0	0	0	0	0	0	0	0	0	0	0	1.93E-05	0	0	1.59E-05	0	0	0	0	0	2.21E-05	0	0	0
k__Bacteria	p__Actinobacteria	c__Thermoleophilia	o__Solirubrobacterales	f__	g__	s__	0	0	0	1.46E-05	0	0	0	0	0	0	0	0	0	0	0	0	0	0	0	0	0	0	0	0	0	0	0	0	0	0	1.93E-05	0	0	1.59E-05	0	0	2.29E-05	0	0	0	0	0	0
k__Bacteria	p__Actinobacteria	c__Thermoleophilia	o__Solirubrobacterales	f__Patulibacteraceae	g__	s__	0	0	0	0	0	0	0	0	0	0	0	0	0	0	0	0	0	0	0	0	0	0	0	0	0	0	0	0	0	0	0	0	0	0	0	0	0	0	0	0	0	0	0
k__Bacteria	p__Armatimonadetes	c__[Fimbriimonadia]	o__[Fimbriimonadales]	f__[Fimbriimonadaceae]	g__Fimbriimonas	s__	0	0	0	0	0	0	0	0	0	0	0	0	0	0	0	0	0	0	0	0	0	0	0	0	0	0	0	0	0	0	0	0	0	0	0	0	0	0	0	0	0	0	0
k__Bacteria	p__BRC1	c__PRR-11	o__	f__	g__	s__	0	0	0	0	0	0	0	0	0	0	0	0	0	1.14E-05	0	0	0	0	0	0	0	0	0	0	0	0	0	0	0	0	0	0	0	0	0	0	0	0	0	0	0	0	0
k__Bacteria	p__Bacteroidetes	c__Bacteroidia	o__Bacteroidales	f__	g__	s__	0	0	1.66E-05	1.46E-05	0	4.78E-05	0	0	0	0	0	0	0	0	0	0	0	0	0	0	0	0	0	2.31E-05	0	0	0	0	0	0	0	0	0	0	0	1.70E-05	4.59E-05	0	0	0.000221249	0	0	0
k__Bacteria	p__Bacteroidetes	c__Bacteroidia	o__Bacteroidales	f__Bacteroidaceae	g__5-7N15	s__	0	0	0	0	0	0	0	0	0	0	0	0	0	0	0	0	0	0	0	0	0	0	0	0	0	0	0	0	0	0	0	0	0	0	0	0	0	0	0	0	0	0	0
k__Bacteria	p__Bacteroidetes	c__Bacteroidia	o__Bacteroidales	f__Bacteroidaceae	g__Bacteroides	s__	0.094006359	0.000215666	0.025979642	0.252897618	0.16489198	0.012332991	0.414412005	0.2452588	0.298508981	0.101770567	0.21930341	0.051971979	0.000971392	0.149188131	0.464658505	0.039269489	0.291245905	0.254138267	0.082092805	0.214396439	0.425124242	0.40353393	0.019607843	0.117824983	0.370948178	0.26442283	0.312702226	0.301347435	0.137538562	0.291384042	0.160710848	0.263918044	0.291496098	0.099644523	0.310865879	0.000562602	0.218861781	0.066101127	0.216798358	0.000376123	0.348434904	0.24316638	0.126658291
k__Bacteria	p__Bacteroidetes	c__Bacteroidia	o__Bacteroidales	f__Bacteroidaceae	g__Bacteroides	s__caccae	7.85E-05	0	0	0.015307616	0.002108081	0.008389302	0.020637397	0.018404353	0	0.00481535	1.51E-05	6.43E-05	5.71E-05	5.69E-05	0.004478093	0	0.03318649	0.000231836	6.88E-05	0.000337851	5.67E-05	0.008591775	0	0.003763565	0.038414886	8.55E-05	0.007352235	5.65E-05	0.000467421	0.004323513	0.009934922	0	0.000111936	0.024756403	0.000356941	3.41E-05	9.17E-05	0.017301038	0	0	0.018076325	2.05E-05	2.31E-05
k__Bacteria	p__Bacteroidetes	c__Bacteroidia	o__Bacteroidales	f__Bacteroidaceae	g__Bacteroides	s__coprophilus	0	0	0	0	0	0	0	0	0	0	0	0	0	0	0	0	0	0	0	0	0	0	0	0	0	0	0	0	0	0	0	0	0	0	0	0	0	0	0	0	0	0	0
k__Bacteria	p__Bacteroidetes	c__Bacteroidia	o__Bacteroidales	f__Bacteroidaceae	g__Bacteroides	s__eggerthii	0	0	0	0	0	0	0	0	0	0	0	0	0	0	0	0	0	0	0	0	0	0	0	0	0	0	0	0	0	0	0	0	0	0	0	0	0	0	0	0	0	0	0
k__Bacteria	p__Bacteroidetes	c__Bacteroidia	o__Bacteroidales	f__Bacteroidaceae	g__Bacteroides	s__fragilis	0.01369863	0.161188751	0.003526046	0.002487853	0.011140518	0.228781759	0.003120125	0.077413989	0.011350461	0.002500278	0.147802588	0.18016667	0.463258543	0.201316299	0.012596649	0.308465656	0.032712075	0.078128622	0.063697043	0.228784928	0.013454016	0.000704842	0.457624372	0.26342646	0.028040157	0.063298063	0.000256287	0.062761113	0.094816304	0.003520944	0.013573877	0.092236755	0.115949213	0.1491732	0.062315952	3.41E-05	0.025130698	0.00267887	0.03907121	8.85E-05	2.68E-05	0.015242655	0.039856618
k__Bacteria	p__Bacteroidetes	c__Bacteroidia	o__Bacteroidales	f__Bacteroidaceae	g__Bacteroides	s__ovatus	0.014248145	0	0.000116426	0.00102441	0.001938819	0.011424747	0.00124805	0.032632473	0.04888021	0.005833982	0.004348023	0.006384027	1.90E-05	0.011830749	0.000257732	0.031779947	0.000655145	0.00162285	0.006032525	0.000516714	0.072598779	0.000182287	0.000132585	0.00177788	0.052312377	0.001640998	0.004805382	0.008412059	0.164578854	0.001423911	0.033020139	0.083032815	0.003198158	0.007347574	0.014426366	1.70E-05	0.026437678	0.001875209	0.035710246	4.42E-05	0.036675243	0.042311155	0.022072129
k__Bacteria	p__Bacteroidetes	c__Bacteroidia	o__Bacteroidales	f__Bacteroidaceae	g__Bacteroides	s__plebeius	0	2.16E-05	1.66E-05	0.007697711	0.14650397	2.39E-05	1.49E-05	7.23E-05	4.07E-05	0	0	0.000107115	0	2.28E-05	0	0	0	0.000417304	4.59E-05	1.99E-05	0	2.43E-05	0.00026517	2.31E-05	2.58E-05	0.079092665	8.01E-05	0.001317325	0	5.18E-05	0.142439062	0	0	1.59E-05	0.000535412	0.000528505	0.002338806	0.19658444	0	4.42E-05	1.34E-05	2.05E-05	0.24818755
k__Bacteria	p__Bacteroidetes	c__Bacteroidia	o__Bacteroidales	f__Bacteroidaceae	g__Bacteroides	s__uniformis	0.031224241	0	0.00297718	0.010097758	0.003062104	0.002820335	0.016908105	0.064939526	0.039116373	0.005574693	0.01465948	0.010582917	0	0.00010248	0.000451031	0	0.048774427	0.021282515	0.024909971	0.040005565	0.046654447	0.003390531	1.47E-05	0.003278689	0.000103231	0.000153844	0.007127983	0.035831232	0.053940357	0.003909284	3.85E-05	5.38E-05	0.019492772	0.000111086	0.032094946	0.000136388	0.045492066	0.027927224	3.23E-05	0	0.022270461	0.030137491	0.011975427
k__Bacteria	p__Bacteroidetes	c__Bacteroidia	o__Bacteroidales	f__Porphyromonadaceae	g__	s__	0	0	0	0	1.54E-05	0	0	0	0	0	0	0	0	0	0	0	0	0	0	0	3.78E-05	0	1.47E-05	0	0	1.71E-05	0	0	0	0	0	0	0	0	0	1.70E-05	2.29E-05	0	0	0	0	0	0
k__Bacteria	p__Bacteroidetes	c__Bacteroidia	o__Bacteroidales	f__Porphyromonadaceae	g__Dysgonomonas	s__	0	0	0	0	0	0	0	0	0	0	0	0	0	0	0	0	0	0	0	0	0	0	0	0	0	0	0	0	0	0	0	0	0	0	0	0	0	0	0	0	0	0	0
k__Bacteria	p__Bacteroidetes	c__Bacteroidia	o__Bacteroidales	f__Porphyromonadaceae	g__Dysgonomonas	s__gadei	0	0	0	0	0	0	0	0	0	0	0	0	0	0	0	0	0	0	0	0	0	0	0	0	0	0	0	0	0	0	0	1.79E-05	0	0	0	0	0	0	0	0	0	0	0
k__Bacteria	p__Bacteroidetes	c__Bacteroidia	o__Bacteroidales	f__Porphyromonadaceae	g__Paludibacter	s__	0	0	0	0	0	0	0	0	0	0	0	0	0	0	0	0	0	0	0	0	0	0	0	0	0	0	0	0	0	0	0	0	0	0	0	0	6.88E-05	0	0	0	0	4.09E-05	0
k__Bacteria	p__Bacteroidetes	c__Bacteroidia	o__Bacteroidales	f__Porphyromonadaceae	g__Parabacteroides	s__	0.00775209	0.212668219	0.000133058	0.034098226	0.024466055	0	0.024812421	0	0.002054474	9.26E-05	1.51E-05	0	0	5.69E-05	0.000128866	0.005667761	0.042200384	0.000556406	0	0.006657657	1.89E-05	0	7.37E-05	0.000877396	6.45E-05	0.015965539	8.01E-05	0.003255674	0.013485089	0.0007249	0.003561939	1.79E-05	0.001375208	0	0.014664327	3.41E-05	0.000389801	0.02181047	1.62E-05	8.85E-05	0.040654982	0.013687699	0.000265096
k__Bacteria	p__Bacteroidetes	c__Bacteroidia	o__Bacteroidales	f__Porphyromonadaceae	g__Parabacteroides	s__distasonis	0.06757075	0	0.00144701	0.016273488	0.002031144	0.008604412	0.001768071	0	0.018490267	0.004944994	0.017527968	0.016795561	1.90E-05	0.073751452	0.017139175	0.040596464	0.01398396	0.017944081	0.005390279	0.061767161	1.89E-05	0.00348775	0	0.009720619	0.016749252	3.42E-05	0.003091462	0.012138206	0.02767131	0.00036245	0	1.79E-05	0.017909684	0.091233694	0.018263482	0.000170486	0.024832615	0.004375488	0.046714173	8.85E-05	0.008709868	0.008981913	0.011618123
k__Bacteria	p__Bacteroidetes	c__Bacteroidia	o__Bacteroidales	f__Porphyromonadaceae	g__Parabacteroides	s__gordonii	0	4.31E-05	0	0	3.08E-05	0	0	0	0.000284779	0	0	0	0	0	0	0	0	0	0	0.00021861	0	0	0	0.00180097	0	0	0	0.000319922	0	0	0.010685818	0	0.000431751	0	0.006097742	0	0	0	0	0	0	0	0.000668503
k__Bacteria	p__Bacteroidetes	c__Bacteroidia	o__Bacteroidales	f__Porphyromonadaceae	g__Porphyromonas	s__	0	0	0	0	1.54E-05	0	0	0.000578526	0	1.85E-05	0	0	0	3.42E-05	0	0.000292385	0	0	4.59E-05	0	0	0	0	0	2.58E-05	1.71E-05	0	0	4.67E-05	5.18E-05	0	0	0	9.52E-05	0	0.000306874	0.000825461	0	0	2.21E-05	0	4.09E-05	0
k__Bacteria	p__Bacteroidetes	c__Bacteroidia	o__Bacteroidales	f__Porphyromonadaceae	g__Porphyromonas	s__endodontalis	0	0	0	0	0	0	0	0	0	0	0	0.002142291	0	0.000979253	3.22E-05	0	0	0	0	0	0	0	0	0	0	0	0	0	0	0	1.93E-05	0	0	1.59E-05	2.97E-05	3.41E-05	4.59E-05	0	0	0	0	0.000470579	0
k__Bacteria	p__Bacteroidetes	c__Bacteroidia	o__Bacteroidales	f__Porphyromonadaceae	g__Tannerella	s__	0	0	0	1.46E-05	0	0	0	0	0	0	0	4.28E-05	0	0	0	0	0	0	0	0	0	0	0	0	0	0	0	0	0	0	0	0	0	0	0	0	6.88E-05	0	0	0	0	2.05E-05	0
k__Bacteria	p__Bacteroidetes	c__Bacteroidia	o__Bacteroidales	f__Prevotellaceae	g__Prevotella	s__	7.85E-05	0.000172533	0	0.0031025	9.23E-05	0.000262913	4.46E-05	0	4.07E-05	0	0.00016607	6.43E-05	0	0.000125253	0	6.75E-05	2.26E-05	0.000185469	0.000252311	0	0	0.004545013	2.95E-05	0	0.002051719	1.71E-05	0	0	0.000163597	0.000129446	9.63E-05	0.000107648	3.20E-05	4.76E-05	2.97E-05	0.000494408	0.001559204	0	0	0.000929245	0	0.000265979	2.31E-05
k__Bacteria	p__Bacteroidetes	c__Bacteroidia	o__Bacteroidales	f__Prevotellaceae	g__Prevotella	s__copri	0.185657652	0	0.506536491	0.13911491	0.064765803	0.000143407	1.49E-05	0	0	0.425584324	0.000286849	0.228989481	0.001142814	0	0	9.00E-05	0.000112956	0.008485186	9.17E-05	0.000139115	1.89E-05	9.72E-05	4.42E-05	0.017386285	0	1.71E-05	9.61E-05	5.65E-05	2.34E-05	7.77E-05	1.93E-05	0	0	0.000587171	0.000594902	8.52E-05	0.000229295	0	3.23E-05	0.346807381	2.68E-05	0.00014322	2.31E-05
k__Bacteria	p__Bacteroidetes	c__Bacteroidia	o__Bacteroidales	f__Prevotellaceae	g__Prevotella	s__intermedia	0	0	0	0	0	0	0	0	0	0	0	0	0	0	0	0	0	0	2.29E-05	0	0	0	0	0	0	0	0	0	0	0	0	0	0	0	0	1.70E-05	9.17E-05	0	0	0	0	0	0
k__Bacteria	p__Bacteroidetes	c__Bacteroidia	o__Bacteroidales	f__Prevotellaceae	g__Prevotella	s__melaninogenica	0	0	0	0	4.62E-05	2.39E-05	0	0	0	0	0	4.28E-05	0	4.55E-05	0	0	0	0	0.005390279	0	0	0	0	0	0	0	0	0	0	0	1.93E-05	0	0	0	0	0.00117635	0.004196093	4.46E-05	4.85E-05	6.64E-05	0	0	0
k__Bacteria	p__Bacteroidetes	c__Bacteroidia	o__Bacteroidales	f__Prevotellaceae	g__Prevotella	s__nanceiensis	0	0	0	0	0	0	0	0	0	0	0	0	0	0	0	0	0	0	2.29E-05	0	0	0	0	0	0	0	0	0	0	0	0	0	0	1.59E-05	0	0.000221631	0.000343942	0	0	0	0	0	0
k__Bacteria	p__Bacteroidetes	c__Bacteroidia	o__Bacteroidales	f__Prevotellaceae	g__Prevotella	s__nigrescens	0	0	0	0	0	0	0	0	0	0	0	0.00184237	0	0	0	2.25E-05	2.26E-05	0	0	0	0	0.005249854	0	0	0	0	0	0	7.01E-05	0	0	1.79E-05	0	0	0	0	9.17E-05	0	0.000193902	0	0	0.000552418	0
k__Bacteria	p__Bacteroidetes	c__Bacteroidia	o__Bacteroidales	f__Prevotellaceae	g__Prevotella	s__pallens	0	0	0	0	0	2.39E-05	0	0	0	0	0	0	0	1.14E-05	0	0	0	0	0.000137624	0	0	0	0	0	0	0	0	0	0	0	0	0	0	0	0	0.000613748	0.001192332	0	0	4.42E-05	0	0	0
k__Bacteria	p__Bacteroidetes	c__Bacteroidia	o__Bacteroidales	f__Prevotellaceae	g__Prevotella	s__stercorea	0	0	0	0	0	0	0	0	0	0	0	0	0	0	0	0	0	0.000788241	0.23077276	0	0	0	0	0	0	0	0	0	0	0	0	0	1.60E-05	0	0	0	2.29E-05	0	0	0	0	0	2.31E-05
k__Bacteria	p__Bacteroidetes	c__Bacteroidia	o__Bacteroidales	f__Rikenellaceae	Other	Other	0.000961652	0.000172533	0	0	1.54E-05	0	0.00032687	0.000560447	0	0.000259288	0	0	0	0	0.000225515	0	0	0.000185469	0	0	0	0	0	0	0	0	0	0.000752757	0	0	0.000346567	0	0.000159908	0	0	0	0	0.000245563	0	0	0	0.00012276	0
k__Bacteria	p__Bacteroidetes	c__Bacteroidia	o__Bacteroidales	f__Rikenellaceae	g__	s__	0.068041763	0.01680038	1.66E-05	0.004200082	0.000938635	0.000191209	0.017086398	0.04319057	0.007139806	0.025187984	0	0.00014996	1.90E-05	0	0.0125	0	2.26E-05	0.008438819	0.000183499	0	0	0.0009965	5.89E-05	0	1.29E-05	0.01046136	0.000640718	0.049888968	0	0	0.068947591	0	0.01114558	0.006014536	0.001130313	8.52E-05	0.007704302	0.025851099	3.23E-05	0.000442497	0.003443748	0.006547181	0.044812761
k__Bacteria	p__Bacteroidetes	c__Bacteroidia	o__Bacteroidales	f__Rikenellaceae	g__AF12	s__	0	0	0	0	0	0	0	0	0	0	0	0	0	0	0	0	0	0	0	0	0	0	0	0	0	0	0	0	0	0	0	0	0	0	0	0	0	0	0	0	0	0	0
k__Bacteria	p__Bacteroidetes	c__Bacteroidia	o__Bacteroidales	f__S24-7	g__	s__	0	2.16E-05	0	0	6.15E-05	0.000286814	0	3.62E-05	4.07E-05	1.85E-05	0	0	0	0	0	0	0	0	0	0	0	0	0	0	0	5.13E-05	1.60E-05	0	0	2.59E-05	9.63E-05	1.79E-05	0	1.59E-05	0	5.11E-05	0.000183436	2.23E-05	3.23E-05	0.001703615	1.34E-05	2.05E-05	0
k__Bacteria	p__Bacteroidetes	c__Bacteroidia	o__Bacteroidales	f__[Barnesiellaceae]	g__	s__	0.004886761	0	0	0.000307323	0	4.78E-05	0	0	0	0	0	0	1.90E-05	0	0	0	0	0	0	0	1.89E-05	0	0	0	0	0	0	0	0	0.000103557	0	0	0	0	0.00011898	1.70E-05	0.000183436	0.013416676	0	0	0	0	0
k__Bacteria	p__Bacteroidetes	c__Bacteroidia	o__Bacteroidales	f__[Odoribacteraceae]	g__Butyricimonas	s__	0.006378302	0	0.000166323	8.78E-05	3.08E-05	0	0.005215066	0	0.015093265	0	0	2.14E-05	0	0	0	0	0	0.00032457	0	0	0	1.22E-05	0	0	0	0	3.20E-05	9.41E-05	0	0	0	0	0.004157605	0	5.95E-05	0	0	2.23E-05	0	0	0	0	0.007998986
k__Bacteria	p__Bacteroidetes	c__Bacteroidia	o__Bacteroidales	f__[Odoribacteraceae]	g__Odoribacter	s__	0.011265063	0	0.00043244	0.000190248	0.000507786	0	0	0	0	0.00577842	0	0.001970908	0	0	0.009310567	2.25E-05	0	0.000185469	2.29E-05	0	0	0	0	0	1.29E-05	0	0	0	0	0.000181225	1.93E-05	0	0	0	0.000327196	0	0	0.002879786	0	0	0	0	0
k__Bacteria	p__Bacteroidetes	c__Bacteroidia	o__Bacteroidales	f__[Paraprevotellaceae]	g__Paraprevotella	s__	0	0	0	0.009161154	0	0	0	0	0	0	0	0	0	0	0	2.25E-05	0	0	0	0	0	0	0	0	0	0	0	1.88E-05	2.34E-05	0	0	0	0	0	0	0.000153437	0.000114647	0.015068646	0	0	0	0	0
k__Bacteria	p__Bacteroidetes	c__Bacteroidia	o__Bacteroidales	f__[Paraprevotellaceae]	g__[Prevotella]	s__	0	0	0	0	0	0.000119506	0	0	2.03E-05	0	0	0	0	0	0	2.25E-05	0	0.001854685	4.59E-05	0	0	2.43E-05	0	2.31E-05	0	1.71E-05	0	0	0	2.59E-05	1.93E-05	1.79E-05	0	0	0	0.000784233	0.001880216	2.23E-05	0	8.85E-05	0	0	0
k__Bacteria	p__Bacteroidetes	c__Bacteroidia	o__Bacteroidales	f__[Paraprevotellaceae]	g__[Prevotella]	s__tannerae	0	0	0	0	0	0	0	0	0	0	0	0.001349643	0	0	0	0	6.78E-05	0	0	0	0	0	0	0	0	3.42E-05	0	0	0.000140226	0	0	0	0	0	0	8.52E-05	0.000573237	0	0	0	0	0	0
k__Bacteria	p__Bacteroidetes	c__Bacteroidia	o__Bacteroidales	f__p-2534-18B5	g__	s__	0	0	0	0	0	0	0	0	0	0	0	0	0	0	0	0	0	0	0	0	0	0	0	0	0	0	0	0	0	0	0	0	0	0	0	0	0	0	0	0	0	0	0
k__Bacteria	p__Bacteroidetes	c__Cytophagia	o__Cytophagales	f__Cyclobacteriaceae	g__	s__	0	0	0	0	3.08E-05	0	0	0	0	0	0	0	0	0	0	0	0	0	0	0	0	0	0	0	0	0	0	0	0	0	0	0	0	0	0	0	0	0	0	0	0	0	0
k__Bacteria	p__Bacteroidetes	c__Cytophagia	o__Cytophagales	f__Cytophagaceae	g__	s__	0	0	0	0	0	0	0	0	0	0	1.51E-05	0	1.90E-05	0	0	2.25E-05	0	0.000139101	0	0	0	1.22E-05	1.47E-05	0	0	0	0	0	0	0	0	0	0	0	0	0	0	0	0	0	0	0	0
k__Bacteria	p__Bacteroidetes	c__Cytophagia	o__Cytophagales	f__Cytophagaceae	g__Adhaeribacter	s__	0	0	0	0	1.54E-05	0	0	0	0	0	0	0	0	0	0	0	0	0	0	0	0	0	0	0	0	0	0	0	0	0	0	0	0	0	0	0	0	0	0	0	0	0	0
k__Bacteria	p__Bacteroidetes	c__Cytophagia	o__Cytophagales	f__Cytophagaceae	g__Hymenobacter	s__	0	0	0	0	6.15E-05	0	1.49E-05	0	0	0	0	0	0	3.42E-05	0	0	0	0	0	0	0	0	0	0	0	0	0	0	0	0	0	0	0	0	0	0	0	0	0	0	0	0	0
k__Bacteria	p__Bacteroidetes	c__Cytophagia	o__Cytophagales	f__Cytophagaceae	g__Rhodocytophaga	s__	0	0	0	0	0	0	0	0	0	0	0.000181168	0	0	0	0	0	0	0	0	0	0	0	0	0	0	0	0	0	0	0	0	0	0	0	0	0	0	0	0	0	0	0	0
k__Bacteria	p__Bacteroidetes	c__Cytophagia	o__Cytophagales	f__Cytophagaceae	g__Runella	s__	0	0	0	0	0	0	0	0	0	0	0	0	0	0	0	0	0	0	0	0	0	0	0	0	0	0	0	0	0	0	0	0	0	0	0	0	0	0	0	0	0	0	0
k__Bacteria	p__Bacteroidetes	c__Cytophagia	o__Cytophagales	f__Cytophagaceae	g__Spirosoma	s__	0	0	0	0	6.15E-05	0	0	0	0	0	0	0	0	3.42E-05	0	0	0	0	0	0	0	0	0	0	0	0	0	0	0	0	0	0	0	0	0	0	0	0	0	0	0	0	0
k__Bacteria	p__Bacteroidetes	c__Cytophagia	o__Cytophagales	f__Cytophagaceae	g__Sporocytophaga	s__	0	0	0	0	0	0	0	0	0	0	0	0	0	0	0	0	0	0	0	0	0	0	0	0	0	0	0	0	0	0	0	0	0	0	0	0	0	0	0	0	0	0	0
k__Bacteria	p__Bacteroidetes	c__Flavobacteriia	o__Flavobacteriales	f__Cryomorphaceae	g__Fluviicola	s__	0	0	0	0	0	0	0	0	0	0	1.51E-05	2.14E-05	0	0	0	0	0	0	0	0	0	0	0	0	0	1.71E-05	0	0	0	0	0	0	0	0	0	0	0	0	0	0	0	0	0
k__Bacteria	p__Bacteroidetes	c__Flavobacteriia	o__Flavobacteriales	f__Flavobacteriaceae	g__	s__	0	0	0	0	1.54E-05	0	0	0	0	0	0	0	0	0	0	0	0	0	0	0	0	0	0	0	0	0	0	0	0	0	0	0	0	0	0	0	0	0	0	0	0	0	0
k__Bacteria	p__Bacteroidetes	c__Flavobacteriia	o__Flavobacteriales	f__Flavobacteriaceae	g__Capnocytophaga	s__	0	0	0	0	0	0	0	0	0	0	0	0	0	0	0	0	0	0	2.29E-05	0	0	0	0	0	0	0	0	0	0	5.18E-05	0	0	0	0	0	8.52E-05	0.000504448	0	0	0	0	0	0
k__Bacteria	p__Bacteroidetes	c__Flavobacteriia	o__Flavobacteriales	f__Flavobacteriaceae	g__Flavobacterium	s__	0	0	0	0	0	0	0	0	0	0	0	0	0	0	0	0	0	0	0	0	0	0	1.47E-05	0	0	0	0	0	0	0	0	0	0	0	0	0	0	0	0	0	0	0	0
k__Bacteria	p__Bacteroidetes	c__Flavobacteriia	o__Flavobacteriales	f__Flavobacteriaceae	g__Flavobacterium	s__succinicans	0	0	0	0	0	0	0	0	0	0	1.51E-05	0	0	0	0	0	0	0	0	0	1.89E-05	0	0	0	0	0	0	0	0	0	0	0	0	0	0	0	0	0	0	0	0	0	0
k__Bacteria	p__Bacteroidetes	c__Flavobacteriia	o__Flavobacteriales	f__Flavobacteriaceae	g__Gillisia	s__	0	0	0	0	1.54E-05	0	0	0	0	0	0	0	0	0	0	0	0	0	0	0	0	0	0	0	0	0	0	0	0	0	0	0	0	0	0	0	0	0	0	0	0	0	0
k__Bacteria	p__Bacteroidetes	c__Flavobacteriia	o__Flavobacteriales	f__[Weeksellaceae]	g__	s__	0	0	0	0	0	0	0	0	0	0	0	0	0	0	0	0	0	0	0	0	0	0	0	0	0	0	0	0	0	0	0	0	0	1.59E-05	0	3.41E-05	4.59E-05	0	0	0	0	0	0
k__Bacteria	p__Bacteroidetes	c__Flavobacteriia	o__Flavobacteriales	f__[Weeksellaceae]	g__Chryseobacterium	s__	0	0	0	0	6.15E-05	0	0	0	0	0	0	0	0	0	0	0	0	0.000139101	0	0	0	0	0	4.62E-05	0	0	0	0	0	0	0	0	0	0	0	1.70E-05	0	0	0	0	0	0	0
k__Bacteria	p__Bacteroidetes	c__Flavobacteriia	o__Flavobacteriales	f__[Weeksellaceae]	g__Cloacibacterium	s__	0	0	0	0	3.08E-05	0	0	0	0	0	0	0	0	0	0	0	0	0	0	0	0	0	0	0	0	0	0	0	0	0	0	0	0	0	0	0	0	0	0	0	0	0	0
k__Bacteria	p__Bacteroidetes	c__Flavobacteriia	o__Flavobacteriales	f__[Weeksellaceae]	g__Elizabethkingia	s__meningoseptica	0	0	0	0	0	0	0	0	0	0	0	0	0	0	0	0	0	0	0	0	0	0	1.47E-05	0	0	0	0	0	0	0	0	0	0	0	0	0	0	0	0	0	0	0	0
k__Bacteria	p__Bacteroidetes	c__Sphingobacteriia	o__Sphingobacteriales	f__	g__	s__	0	0	0	1.46E-05	0	0	0	1.81E-05	0	1.85E-05	0	0	0	0	3.22E-05	0	0	0	0	0	0	0	0	0	0	0	3.20E-05	1.88E-05	0	0	0	0	0	0	0	0	2.29E-05	0	0	0	0	0	0
k__Bacteria	p__Bacteroidetes	c__Sphingobacteriia	o__Sphingobacteriales	f__Sphingobacteriaceae	g__	s__	0	0	0	0	0	0	0	0	0	0	0	0	0	0	0	0	0	0	0	0	0	0	0	0	0	0	0	0	0	0	0	0	0	0	0	0.000170486	0	0	0	0	0	0	0
k__Bacteria	p__Bacteroidetes	c__Sphingobacteriia	o__Sphingobacteriales	f__Sphingobacteriaceae	g__Pedobacter	s__	0	0	0	0	6.15E-05	0	0	0	0	0	0	0	0	0	0	0	0	0	0	0	0	0	0	0	0	0	0	0	0	0	0	0	0	0	0	0	0	0	0	0	0	0	0
k__Bacteria	p__Bacteroidetes	c__Sphingobacteriia	o__Sphingobacteriales	f__Sphingobacteriaceae	g__Sphingobacterium	s__faecium	0	0	0	0	0	0	0	0	0	0	0	0	0	0	0	0	0	0	0	0	0	0	0	0	0	0	0	0	0	0	0	0	0	0	0	0	0	2.23E-05	0	0	0	0	0
k__Bacteria	p__Bacteroidetes	c__Sphingobacteriia	o__Sphingobacteriales	f__Sphingobacteriaceae	g__Sphingobacterium	s__mizutaii	0	0	0	0	0	0	0	0	0	0	0	0	0	0	0	0	0	0	0	0	0	0	0	0	0	0	0	0	0	0	0	0	0	1.59E-05	0	0	0	0	0	0	0	0	0
k__Bacteria	p__Bacteroidetes	c__[Saprospirae]	o__[Saprospirales]	f__	g__	s__	0	0	0	0	0	0	0	0	0	0	0	0	0	0	3.22E-05	2.25E-05	0	0	0	1.99E-05	0	0	0	0	0	0	0	0	0	0	0	0	0	0	0	0	0	0	0	0	0	0	0
k__Bacteria	p__Bacteroidetes	c__[Saprospirae]	o__[Saprospirales]	f__Chitinophagaceae	g__	s__	0	0	0	0	0	0	0	0	0	0	1.51E-05	0	1.90E-05	0	0	2.25E-05	0	0	0	0	0	0	1.47E-05	0	0	0	0	0	0	0	0	0	0	0	0	1.70E-05	0	0	0	0	0	0	0
k__Bacteria	p__Bacteroidetes	c__[Saprospirae]	o__[Saprospirales]	f__Chitinophagaceae	g__Chitinophaga	s__	0	0	0	0	0	0	0	0	0	0	0	0	0	0	0	0	0	0	0	0	0	0	0	0	0	0	0	0	0	0	0	0	0	0	0	0	0	0	0	0	0	0	0
k__Bacteria	p__Bacteroidetes	c__[Saprospirae]	o__[Saprospirales]	f__Chitinophagaceae	g__Flavisolibacter	s__	0	0	0	0	0	0	0	0	0	0	1.51E-05	0	0	0	0	0	0	0	0	0	0	0	0	0	0	0	0	0	0	0	0	0	0	0	0	0	0	0	0	0	0	0	0
k__Bacteria	p__Bacteroidetes	c__[Saprospirae]	o__[Saprospirales]	f__Chitinophagaceae	g__Segetibacter	s__	0	0	0	0	7.69E-05	0	0	0	0	0	0	0	0	2.28E-05	0	0	0	0	0	0	0	0	0	0	0	0	0	0	0	0	0	0	0	0	0	0	0	0	0	0	0	0	0
k__Bacteria	p__Bacteroidetes	c__[Saprospirae]	o__[Saprospirales]	f__Saprospiraceae	g__	s__	0	0	0	0	0	0	2.97E-05	0	0	0	1.51E-05	0	0	0	0	0	0	0	0	0	0	0	0	0	0	0	1.60E-05	0	0	0	0	0	0	0	0	0	0	0	0	0	0	0	0
k__Bacteria	p__Bacteroidetes	c__[Saprospirae]	o__[Saprospirales]	f__Saprospiraceae	g__Haliscomenobacter	s__	0	0	0	0	0	0	0	0	0	0	0	0	0	1.14E-05	0	0	0	0	0	0	0	0	0	0	0	0	0	0	0	0	0	0	0	0	0	0	0	0	0	0	0	0	0
k__Bacteria	p__Chlorobi	c__OPB56	o__	f__	g__	s__	0	0	0	0	0	0	0	0	0	0	1.51E-05	0	0	0	0	0	0	0	0	0	1.89E-05	0	0	0	0	0	0	0	0	0	0	0	0	0	0	0	0	0	0	0	0	0	0
k__Bacteria	p__Chlorobi	c__SJA-28	o__	f__	g__	s__	0	0	0	0	0	0	0	0	0	0	0	0	0	0	0	0	0	0	0	0	0	0	0	0	0	0	0	0	0	0	0	0	0	0	0	0	0	0	0	0	0	0	0
k__Bacteria	p__Chloroflexi	c__	o__	f__	g__	s__	0	0	0	0	0	0	0	0	0	0	0	0	0	0	0	2.25E-05	0	0	0	0	0	0	0	0	0	0	0	0	0	0	0	0	0	0	0	0	0	0	0	0	0	0	0
k__Bacteria	p__Chloroflexi	c__Anaerolineae	o__Anaerolineales	f__Anaerolinaceae	g__	s__	0	0	0	0	0	0	0	0	0	0	0	0	0	0	0	0	0	0	0	0	1.89E-05	0	0	0	0	0	0	0	0	0	0	0	0	0	0	0	0	0	0	0	0	0	0
k__Bacteria	p__Chloroflexi	c__Anaerolineae	o__Anaerolineales	f__Anaerolinaceae	g__Anaerolinea	s__	0	0	0	0	0	0	0	0	0	0	0	0	0	0	0	0	0	0	0	0	0	0	0	0	0	0	0	0	0	0	0	0	0	0	0	0	0	0	0	0	0	0	0
k__Bacteria	p__Chloroflexi	c__Anaerolineae	o__Anaerolineales	f__Anaerolinaceae	g__Longilinea	s__	0	0	0	0	0	0	0	0	0	0	0	0	0	0	0	0	0	0	0	0	0	0	0	0	0	0	0	0	0	0	0	0	0	0	0	0	0	0	0	0	0	0	0
k__Bacteria	p__Chloroflexi	c__Anaerolineae	o__Caldilineales	f__Caldilineaceae	g__	s__	0	0	0	0	0	0	0	0	0	0	0	0	0	1.14E-05	0	0	0	0	0	0	0	0	0	0	0	0	0	0	0	0	0	0	0	0	0	0	0	0	0	0	0	0	0
k__Bacteria	p__Chloroflexi	c__Anaerolineae	o__Caldilineales	f__Caldilineaceae	g__Caldilinea	s__	0	0	0	0	0	0	0	0	0	0	0	0	0	0	0	0	0	0	0	0	0	0	1.47E-05	0	0	0	0	0	0	0	0	0	0	0	0	0	0	0	0	0	0	0	0
k__Bacteria	p__Chloroflexi	c__Anaerolineae	o__SBR1031	f__A4b	g__	s__	0	0	0	0	0	0	0	0	0	0	0	0	0	1.14E-05	0	0	0	0	0	0	0	0	0	0	0	0	0	0	0	0	0	0	0	0	0	0	0	0	0	0	0	0	0
k__Bacteria	p__Chloroflexi	c__Anaerolineae	o__WCHB1-50	f__	g__	s__	0	0	0	0	0	0	0	0	0	0	0	0	0	0	0	2.25E-05	0	0	0	0	0	0	0	0	0	0	0	0	0	0	0	0	0	0	0	0	0	0	0	0	0	0	0
k__Bacteria	p__Chloroflexi	c__Anaerolineae	o__envOPS12	f__	g__	s__	0	0	0	0	0	0	0	0	0	0	0	0	0	0	0	0	0	0	0	0	0	0	0	0	0	0	0	0	0	0	0	0	0	0	0	0	0	0	0	0	0	0	0
k__Bacteria	p__Chloroflexi	c__Ellin6529	o__	f__	g__	s__	0	0	0	0	0	0	0	0	0	0	0	0	0	0	0	0	0	0	0	0	0	0	0	0	0	0	0	0	0	0	0	0	0	0	0	0	0	0	0	2.21E-05	0	0	0
k__Bacteria	p__Chloroflexi	c__Gitt-GS-136	o__	f__	g__	s__	0	0	0	0	0	0	0	0	0	0	0	0	0	1.14E-05	0	0	0	0	0	0	0	0	0	0	0	0	0	0	0	0	0	0	0	0	0	0	0	0	0	0	0	0	0
k__Bacteria	p__Chloroflexi	c__P2-11E	o__	f__	g__	s__	0	0	0	0	0	0	0	0	0	0	0	0	0	0	0	0	0	0	0	0	0	0	0	0	0	0	0	0	0	2.59E-05	0	0	0	0	0	0	0	0	0	0	0	0	0
k__Bacteria	p__Chloroflexi	c__Thermomicrobia	o__JG30-KF-CM45	f__	g__	s__	0	0	0	0	4.62E-05	0	0	0	0	0	1.51E-05	0	0	0	0	0	0	0	0	0	0	0	0	0	0	0	0	0	0	0	0	0	0	0	0	0	0	0	0	0	0	0	0
k__Bacteria	p__Cyanobacteria	c__4C0d-2	o__MLE1-12	f__	g__	s__	0	0	0	0	0	0	0	0	0	0	0	0	0	0	0	0	0	0.000278203	0	0	0	0	0	0	0	0	0	0	0	0	0	0	0	0	0	0	2.29E-05	0	0	0	0	0	0
k__Bacteria	p__Cyanobacteria	c__4C0d-2	o__YS2	f__	g__	s__	0	0	0	0	0	2.39E-05	0	0	2.03E-05	0	0	0	0	0	0	0	0	0	0	0	0	0	0	0	0	0	0	0	0	0	0	0	0	0	0	0	0	0	1.62E-05	0	0	0	0
k__Bacteria	p__Cyanobacteria	c__Chloroplast	o__	f__	g__	s__	0	0	0	0	0	0	0	0	0	0	0.000196265	0	0	0	0	0	0	0	0	0	0	0	0	0	0	0	0	0	0	0	0	0	0	0	0	0	0	0	0	0	0	0	0
k__Bacteria	p__Cyanobacteria	c__Chloroplast	o__Chlorophyta	f__	g__	s__	0	0	0	0	0	0	0	0	0	0	0.000105681	0	0	0	0	0	0	0	0	0	0	0	0	0	0	0	0	0	2.34E-05	0	0	0	0	0	0	0	0	0	0	0	0	0	0
k__Bacteria	p__Cyanobacteria	c__Chloroplast	o__Stramenopiles	f__	g__	s__	0	0	1.66E-05	2.93E-05	0	0	0	0	0	0	0	0	0	0	3.22E-05	2.25E-05	0	0	0	0	0	0	0	0	0	0	0	0	0	0	0	0	0	0	0	0	0	0	0	0	0	0	0
k__Bacteria	p__Cyanobacteria	c__Chloroplast	o__Streptophyta	f__	g__	s__	9.81E-05	0.000237233	0	1.46E-05	0.00072321	9.56E-05	0.000356586	0	0	0	0	0	3.81E-05	9.11E-05	3.22E-05	0	0	0.000185469	2.29E-05	0	0	1.22E-05	1.47E-05	0	0	0	1.60E-05	0	0	0.000103557	0	0	1.60E-05	0	5.95E-05	0	0.000366872	2.23E-05	3.23E-05	0	1.34E-05	0	0
k__Bacteria	p__Cyanobacteria	c__Oscillatoriophycideae	o__Chroococcales	f__Xenococcaceae	g__	s__	0	0	0	0	0.001554133	0	0.000252582	0	0	0	0.002883585	0	0	0	0	0	0	0	0	0	0	0	0	0	0	0	0	0	0	0	0	0	0	0	0	0	0	0	0	0	0	0	0
k__Bacteria	p__Cyanobacteria	c__Oscillatoriophycideae	o__Oscillatoriales	f__Phormidiaceae	g__Oscillatoria	Other	0	0	0	0	0	0	0	0	0	0	0	0	0	1.14E-05	0	0	0	0	0	0	0	0	0	0	0	0	0	0	0	0	0	0	0	0	0	0	0	0	0	0	0	0	0
k__Bacteria	p__Cyanobacteria	c__Oscillatoriophycideae	o__Oscillatoriales	f__Phormidiaceae	g__Phormidium	s__	0	0	0	0	0	0	0	0	0	0	0.000241557	0	0	0	0	0	0	0	0	0	0	0	0	0	0	0	0	0	0	0	0	0	0	0	0	0	0	0	0	0	0	0	0
k__Bacteria	p__Cyanobacteria	c__Synechococcophycideae	o__Pseudanabaenales	f__Pseudanabaenaceae	g__Leptolyngbya	s__	0	0	0	0	0	0	0	0	0	0	0.000407627	0	0	0	0	0	0	0	0	0	0	0	0	0	0	0	0	0	0	0	0	0	0	0	0	0	0	0	0	0	0	0	0
k__Bacteria	p__Cyanobacteria	c__Synechococcophycideae	o__Synechococcales	f__Synechococcaceae	g__Synechococcus	s__	0	0	0	0	0	0	0	0	0	0	0	0	0	0	0	0	0	0	0	0	0	0	0	0	0	0	0	0	0	0	0	0	0	0	0	0	0	0	0	0	0	0	0
k__Bacteria	p__Deferribacteres	c__Deferribacteres	o__Deferribacterales	f__Deferribacteraceae	g__Mucispirillum	s__schaedleri	0	0	0	0	0	0	0	0	2.03E-05	0	0	0	0	0	0	0	0	0	0	0	0	0	0	0	0	0	0	0	0	0	0	0	0	0	0	0	0	0	0	0.000110624	0	0	0
k__Bacteria	p__Fibrobacteres	c__Fibrobacteria	o__Fibrobacterales	f__Fibrobacteraceae	g__Fibrobacter	s__succinogenes	0	0	0	0	0	0	0	0	0	1.85E-05	0	0	0	0	0	0	0	0	0	0	0	0	0	0	0	0	0	0	0	0	0	0	0	0	0	0	0	0	0	0	0	0	0
k__Bacteria	p__Firmicutes	c__Bacilli	o__Bacillales	f__Bacillaceae	Other	Other	0	0	0	0	0	0	0	0	0	0	0	0	0	0	0	0	0	0	0	0	0	0	0	0	0	0	0	0	0	0	0	0	0	0	0	0	0	0	0	0	0	0	0
k__Bacteria	p__Firmicutes	c__Bacilli	o__Bacillales	f__Bacillaceae	g__	s__	0	0	0	2.93E-05	0	0	0	0	0	0	0	0	0	4.55E-05	0	0	0	0	0	0	0	0	0	0	0	0	0	0	0	0	0	0	0	0	0	0	0	0	0	0	0	0	0
k__Bacteria	p__Firmicutes	c__Bacilli	o__Bacillales	f__Bacillaceae	g__Anoxybacillus	s__kestanbolensis	0	0	0	0	0	0	0	0	0	0	0	0	0	0	0	0	0	0	0	0	0	0	0	0	0	0	0	0	0	0	0	0	0	0	0	3.41E-05	0	0	0	0	0	0	0
k__Bacteria	p__Firmicutes	c__Bacilli	o__Bacillales	f__Bacillaceae	g__Bacillus	Other	0	0	0	0	0	2.39E-05	0	0	0	0	0	0	0	0.000227733	0	0	0	0	2.29E-05	0	0	0	0	0	0	0	0	0	0	0	0	0	0	0	0	0	2.29E-05	0	0	0	0	0	0
k__Bacteria	p__Firmicutes	c__Bacilli	o__Bacillales	f__Bacillaceae	g__Bacillus	s__	5.89E-05	0	0	0	6.15E-05	4.78E-05	0	0	0	0	3.02E-05	0	0	5.69E-05	0	0	0	0.000231836	0	0	0	1.22E-05	0	0	0	0	0	0	0	0	0	0	1.60E-05	0	0	0.000187534	0	0	0	0	0	0	0
k__Bacteria	p__Firmicutes	c__Bacilli	o__Bacillales	f__Bacillaceae	g__Bacillus	s__cereus	0	0	0	0	0	0	0	0	0	0	0	0	0	2.28E-05	0	0	0	0	0	0	0	0	0	0	0	0	0	0	0	2.59E-05	0	0	0	0	0	0	0	0	0	0	0	0	0
k__Bacteria	p__Firmicutes	c__Bacilli	o__Bacillales	f__Bacillaceae	g__Bacillus	s__coagulans	0	0	0	0	0	2.39E-05	0	0	0	0	0	0	0	0	0	0	0	0	0	0	0	0	0	0	0	0	0	0	0	5.18E-05	0	0	0	1.59E-05	0	0.000289825	0	0	0	0	0	0	0
k__Bacteria	p__Firmicutes	c__Bacilli	o__Bacillales	f__Bacillaceae	g__Bacillus	s__flexus	0	0	0	1.46E-05	0	0	0	0	0	0	0	0	0	0	0	0	0	0	0	0	0	0	0	0	0	0	0	0	0	0	0	0	0	0	0	0	0	0	0	0	0	0	0
k__Bacteria	p__Firmicutes	c__Bacilli	o__Bacillales	f__Bacillaceae	g__Bacillus	s__muralis	0	0	0	0	1.54E-05	0	0	0	0	0	0	0	0	0	0	0	0	0	0	0	0	0	0	0	0	0	0	0	0	0	0	0	1.60E-05	0	0	0	0	0	0	0	0	0	0
k__Bacteria	p__Firmicutes	c__Bacilli	o__Bacillales	f__Bacillaceae	g__Bacillus	s__thermoamylovorans	0	0	0	0	0	4.78E-05	0	0	0	0	0	0	0	0	0	0	0	0	0	0	0	0	0	0	0	0	0	0	0	0.000155336	0	0	0	0	0	0.001397981	0	0	0	0	0	0	0
k__Bacteria	p__Firmicutes	c__Bacilli	o__Bacillales	f__Bacillaceae	g__Geobacillus	s__vulcani	0	0	0	0	0	0	0	0	0	0	0	0	0	0	0	0	0	0	0	0	0	0	0	0	0	0	0	0	0	0	0	0	0	0	0	3.41E-05	0	0	0	0	0	0	0
k__Bacteria	p__Firmicutes	c__Bacilli	o__Bacillales	f__Bacillaceae	g__Marinibacillus	s__	0	0	0	0	3.08E-05	0	0	0	0	0	0	0	0	0	0	0	0	0	0	0	0	0	0	0	0	0	0	0	0	0	0	0	0	0	0	0	0	0	0	0	0	0	0
k__Bacteria	p__Firmicutes	c__Bacilli	o__Bacillales	f__Paenibacillaceae	g__Paenibacillus	s__	0	0	0	0	0	0	0	0	0	0	0	0	0	0	0	0	0	0	0	0	0	0	0	0	0	0	0	0	0	0	0	0	0	0	0	0	0	0	0	0	0	0	0
k__Bacteria	p__Firmicutes	c__Bacilli	o__Bacillales	f__Paenibacillaceae	g__Paenibacillus	s__chitinolyticus	0	0	0	0	0	0	0	0	0	0	0	0	0	0	0	0	0	0	0	0	0	0	0	0	0	0	0	0	0	0	0	0	0	0	0	0	0	0	0	0	1.34E-05	0	0
k__Bacteria	p__Firmicutes	c__Bacilli	o__Bacillales	f__Planococcaceae	g__	s__	1.96E-05	0	0	0	6.15E-05	0	0	0	0	0	0	0	0	0	0	0	0	0	0	0	0	0	0	0	0	0	0	0	0	0	0	0	0	0	0	0	0	0	0	0	0	0	0
k__Bacteria	p__Firmicutes	c__Bacilli	o__Bacillales	f__Planococcaceae	g__Planomicrobium	s__	0	0	0	0	0	0	1.49E-05	0	0	0	0	0	0	0	0	0	0	0	0	0	0	0	0	0	0	0	0	0	0	0	0	0	0	0	0	0	0	0	0	0	0	0	0
k__Bacteria	p__Firmicutes	c__Bacilli	o__Bacillales	f__Staphylococcaceae	g__Jeotgalicoccus	s__psychrophilus	0	0	0	0	1.54E-05	0	1.49E-05	0	0	0	0	0	0	0	0	0	0	0	0	0	0	0	0	0	0	0	0	0	0	0	0	0	0	0	0	0	0	0	0	0	0	0	0
k__Bacteria	p__Firmicutes	c__Bacilli	o__Bacillales	f__Staphylococcaceae	g__Macrococcus	s__caseolyticus	0	0	0	0	1.54E-05	0	0	0	0	0	0	0	0	0	0	0	0	0	0	0	0	0	0	0	0	0	0	0	0	0	0	0	0	0	0	0	0	0	0	0	0	0	0
k__Bacteria	p__Firmicutes	c__Bacilli	o__Bacillales	f__Staphylococcaceae	g__Staphylococcus	Other	0	0	0	0	1.54E-05	0	0	0	0	0	1.51E-05	0	0	0	0	0	0	0.000231836	0	0	0	0	0	0	0	0	0	0	0	0	0	0	0	0	0	0	0	0	0	0	0	0	0
k__Bacteria	p__Firmicutes	c__Bacilli	o__Bacillales	f__Staphylococcaceae	g__Staphylococcus	s__	0	0	0	0	0	0	0	0	0	0	0	0	0	1.14E-05	0	0	0	0	0	0	0	0	0	0	0	0	0	0	0	0	0	0	0	0	0	1.70E-05	0	0	0	0	0	0	0
k__Bacteria	p__Firmicutes	c__Bacilli	o__Bacillales	f__Staphylococcaceae	g__Staphylococcus	s__aureus	0	0	0	0	0	0	0	0	0	0	3.02E-05	4.28E-05	0	0	6.44E-05	0	0	0.000278203	0	0	0	1.22E-05	0	0	0	0	0	0	0	2.59E-05	0	0	0	0	0	0.00011934	2.29E-05	0	0	0	1.34E-05	0	0
k__Bacteria	p__Firmicutes	c__Bacilli	o__Bacillales	f__[Exiguobacteraceae]	g__Exiguobacterium	s__	0	4.31E-05	0	0	0	0	0	0	0	0	0	0	1.90E-05	1.14E-05	0	0	0	0	0	0	0	0	0	0	0	0	0	0	0	0	0	0	0	0	0	0	0	0	0	0	0	0	0
k__Bacteria	p__Firmicutes	c__Bacilli	o__Bacillales	f__[Thermicanaceae]	g__Thermicanus	s__	0	0	0	0	0	0	0	0	0	0	0	0	0	0	0	0	0	0	0	0	0	0	0	0	0	0	0	0	0	0	0	0	0	0	0	0.00011934	0	0	0	0	0	0	0
k__Bacteria	p__Firmicutes	c__Bacilli	o__Gemellales	f__Gemellaceae	g__	s__	0	0	3.33E-05	2.93E-05	1.54E-05	0.000573627	7.43E-05	0	2.03E-05	1.85E-05	3.02E-05	0.000128537	7.62E-05	0.000125253	0	0	9.04E-05	0.000185469	6.88E-05	0	0	0.000194439	0.000103122	0	1.29E-05	1.71E-05	0.000288323	9.41E-05	0	0.000103557	0	1.79E-05	4.80E-05	3.17E-05	0	0.000340971	0.000550307	2.23E-05	9.70E-05	4.42E-05	1.34E-05	2.05E-05	1.15E-05
k__Bacteria	p__Firmicutes	c__Bacilli	o__Gemellales	f__Gemellaceae	g__Gemella	s__	0	0	4.99E-05	1.46E-05	0	0.00124286	0.00013372	0	2.03E-05	1.85E-05	9.06E-05	0.000235652	0.000190469	0.00013664	0	4.50E-05	0	0	0.000114687	1.99E-05	0	0.000522555	4.42E-05	2.31E-05	0	6.84E-05	0.000432484	7.53E-05	2.34E-05	5.18E-05	0	0	8.00E-05	1.59E-05	2.97E-05	0.000204583	0.000389801	0	0.000242377	0.000176999	2.68E-05	6.14E-05	0
k__Bacteria	p__Firmicutes	c__Bacilli	o__Lactobacillales	f__	g__	s__	0	0	0	0	0	0	0	0	0	0	0	0	0	0	0	0	0	0	0	0	0	0	0	0	0	0	0	0	0	7.77E-05	0	0	0	0	0	0	0	0	0	0	0	0	0
k__Bacteria	p__Firmicutes	c__Bacilli	o__Lactobacillales	f__Aerococcaceae	g__	s__	0	0	0	0	0	0	2.97E-05	0	2.03E-05	0	0	0	0	0	0	2.25E-05	0	0	0	0	0	0	0	0	0	1.71E-05	0	0	0	0	0	0	0	0	2.97E-05	0	0	0	0	0	0	0	0
k__Bacteria	p__Firmicutes	c__Bacilli	o__Lactobacillales	f__Aerococcaceae	g__Abiotrophia	Other	1.96E-05	0	0	0	0	7.17E-05	5.94E-05	0	6.10E-05	0	4.53E-05	8.57E-05	3.81E-05	4.55E-05	3.22E-05	9.00E-05	0	0.000231836	0	0	0	0.000121524	0.000279902	0	0	3.42E-05	4.81E-05	0	4.67E-05	2.59E-05	0	0	1.60E-05	4.76E-05	2.97E-05	8.52E-05	0.000206365	0	6.46E-05	0.000353998	0.000133998	0	0
k__Bacteria	p__Firmicutes	c__Bacilli	o__Lactobacillales	f__Aerococcaceae	g__Aerococcus	s__	0	0	0	0	0	0	0	0	0	0	0	0	0	1.14E-05	0	0	0	0	0	0	0	0	0	0	0	0	0	0	0	0	0	0	0	0	0	0	0	0	0	0	0	0	0
k__Bacteria	p__Firmicutes	c__Bacilli	o__Lactobacillales	f__Aerococcaceae	g__Alloiococcus	s__	0	0	0	0	0	0	0	0	0	0	0	0	0	1.14E-05	0	0	0	0	0	0	0	0	0	2.31E-05	0	3.42E-05	0	0	0	0	0	0	0	0	0	0	0	0	0	0	0	0	0
k__Bacteria	p__Firmicutes	c__Bacilli	o__Lactobacillales	f__Carnobacteriaceae	g__Desemzia	s__	0	0	0	0	0	0	1.49E-05	0	0	0	0	0	0	0	0	0	0	0	0	0	0	0	0	0	0	0	0	0	0	0	0	0	0	0	0	0	0	0	0	0	0	0	0
k__Bacteria	p__Firmicutes	c__Bacilli	o__Lactobacillales	f__Carnobacteriaceae	g__Granulicatella	s__	0	0	6.65E-05	0.000102441	0.000200037	0.00291594	0.000297155	0	2.03E-05	0	0.000664281	0.00051415	0.00055236	0.00037576	0	6.75E-05	0.000112956	0.000139101	0.000183499	1.99E-05	5.67E-05	0.001822866	0.00079551	0.000161625	0.000374213	8.55E-05	0.00054461	0.000263465	7.01E-05	0.000207114	1.93E-05	0.000466476	0.000111936	0.000111086	2.97E-05	0.000954719	0.001261121	4.46E-05	0.00095335	0.000774371	0.000147398	2.05E-05	0
k__Bacteria	p__Firmicutes	c__Bacilli	o__Lactobacillales	f__Enterococcaceae	Other	Other	0	0	0	0	0	0	0	0	0	0	0	0	0	0	0	0	0	0	0	0	0	0	0	0	0	0	1.60E-05	0	0	0	0	0	0	0	0	0	0	0	0	0	0	0	0
k__Bacteria	p__Firmicutes	c__Bacilli	o__Lactobacillales	f__Enterococcaceae	g__Enterococcus	Other	0	0	0	0	0	0	0	0	0	0	0	0	0	0	0	0	0	0	0	0	0	0	1.47E-05	0	0	0	0	0	0	0	0	0	0	0	0	0	0	0	0	0	0	0	0
k__Bacteria	p__Firmicutes	c__Bacilli	o__Lactobacillales	f__Enterococcaceae	g__Enterococcus	s__	1.96E-05	0.000107833	1.66E-05	4.39E-05	0	2.39E-05	2.97E-05	0	4.07E-05	0	0.000618989	0	0.003428441	2.28E-05	0	0.000517296	0	0	0	5.96E-05	0.000245649	0	0.000839705	0	3.87E-05	0	0.001777991	0.000207008	4.67E-05	0	3.85E-05	0	0	0	0	0.00011934	2.29E-05	0	1.62E-05	2.21E-05	0	0	0
k__Bacteria	p__Firmicutes	c__Bacilli	o__Lactobacillales	f__Enterococcaceae	g__Enterococcus	s__casseliflavus	0	2.16E-05	0	0	0	0	0	0	0	0	3.02E-05	0	0.000133328	0	0	4.50E-05	0	0	0	0	1.89E-05	0	0	0	0	0	0	0	0	0	0	0	0	0	0	0.000170486	0	0	0	0	0	0	0
k__Bacteria	p__Firmicutes	c__Bacilli	o__Lactobacillales	f__Enterococcaceae	g__Enterococcus	s__cecorum	0	0	0	0	0	0	0	0	0	0	0	0	0	0	0	0	0	0	0	0	0	0	0	0	0	0	0	0	0	2.59E-05	0	0	0	0	0	0	0	0	0	0	0	0	0
k__Bacteria	p__Firmicutes	c__Bacilli	o__Lactobacillales	f__Enterococcaceae	g__Vagococcus	s__	0	0	0	0	0	0	0	0	0	0	0	0	0	0	0	0	0	0	0	0	0	0	0	0	0	0	0	1.88E-05	0	0	0	0	1.60E-05	0	0	0	0	0	0	0	0	0	0
k__Bacteria	p__Firmicutes	c__Bacilli	o__Lactobacillales	f__Lactobacillaceae	g__Lactobacillus	s__	0	0	0	0.001273196	1.54E-05	9.56E-05	5.94E-05	1.81E-05	6.10E-05	0	0.000105681	0	0	0	3.22E-05	0	0	0.001854685	2.29E-05	0	0	2.43E-05	0	0	0	3.42E-05	3.20E-05	0.00035756	0	0	1.93E-05	0	0	0	0	3.41E-05	4.59E-05	0	1.62E-05	0.009292447	4.02E-05	4.09E-05	0
k__Bacteria	p__Firmicutes	c__Bacilli	o__Lactobacillales	f__Lactobacillaceae	g__Lactobacillus	s__agilis	0	0	3.33E-05	0	0	0	0	0	0	0	0	0	0	0	0	0	0	0.000278203	0	0	0	0	0	0	0	0	0	0	0	0	0	0	0	0	0	0	0	0	0	0.000597372	0	0	0
k__Bacteria	p__Firmicutes	c__Bacilli	o__Lactobacillales	f__Lactobacillaceae	g__Lactobacillus	s__brevis	0	0	0	0	0	0	1.49E-05	0	0	0	0	0	0	0	0	0	0	0	0	0	0	0	0	0	0	0	0	0	0	0	0	0	0	0	0	0	0	0	0	0	0	0	0
k__Bacteria	p__Firmicutes	c__Bacilli	o__Lactobacillales	f__Lactobacillaceae	g__Lactobacillus	s__coleohominis	0	0	0	0	0	0	0	0	0	0	0	0	0	0	0	0	0	0	0	0	0	0	0	0	0	0	0	0	0	0	0	0	0	0	0	0	0	0	0	0	0	0	0
k__Bacteria	p__Firmicutes	c__Bacilli	o__Lactobacillales	f__Lactobacillaceae	g__Lactobacillus	s__mucosae	1.96E-05	0	0	2.93E-05	0	0	0	0	0.000142389	0	0	0	0	1.14E-05	0	0	0	0	0	0	0	0	0	0	0	0	0	0	0	0.000802568	0	0	0	0	0	0	0	0	0	0.016770654	0	0	0
k__Bacteria	p__Firmicutes	c__Bacilli	o__Lactobacillales	f__Lactobacillaceae	g__Lactobacillus	s__plantarum	0	0	0	2.93E-05	0	0	0	0	0	0	0	0	0	0	0	0	0	0	0	0	0	1.22E-05	0	0	1.29E-05	0	0	0	0	0	0	0	0	0	0	0	0	0	0	0	0	0	0
k__Bacteria	p__Firmicutes	c__Bacilli	o__Lactobacillales	f__Lactobacillaceae	g__Lactobacillus	s__reuteri	0	0	0	0	0	0	0	0	0	0	0	0	0	0	0	0	0	0	0	0	0	0	0	0	0	0	0	0	0	0	0	0	0	0	0	0	0	0	0	0	1.34E-05	0	0
k__Bacteria	p__Firmicutes	c__Bacilli	o__Lactobacillales	f__Lactobacillaceae	g__Lactobacillus	s__salivarius	0.000412136	0	3.33E-05	0	1.54E-05	0	0	0	0	0	0	0.000407035	0	0	0	0	0	0.002086521	0	0	0	0	0	0	0	0	0	0	0	5.18E-05	0	0	0	0	0.00011898	0	0	0	0	0.006504713	0.000294796	0	0
k__Bacteria	p__Firmicutes	c__Bacilli	o__Lactobacillales	f__Lactobacillaceae	g__Lactobacillus	s__zeae	0	0	0.000898144	0.006234268	0.000153875	0	0	1.81E-05	0.000203413	1.85E-05	0	0	0	0.000261893	0	2.25E-05	0	0	0	0	1.89E-05	0.000145829	0	0.001039021	0	0	0	0.000733938	0.000303824	0	0	0	0	0	0	0	0	0	1.62E-05	4.42E-05	0	0	1.15E-05
k__Bacteria	p__Firmicutes	c__Bacilli	o__Lactobacillales	f__Lactobacillaceae	g__Pediococcus	s__	0	0	0	0	0	0	0	0	0	0	0	0	0	0	0	0	0	0	2.29E-05	0	0	1.22E-05	1.47E-05	0	0	0	0	0	0	0	0	0	0	0	0	0	0	0	0	0	0	0	0
k__Bacteria	p__Firmicutes	c__Bacilli	o__Lactobacillales	f__Leuconostocaceae	g__	s__	0	0	4.99E-05	0	1.54E-05	4.78E-05	0	0	0	0	7.55E-05	0	0.000628547	0	0	2.25E-05	0	0	0.000894557	0	1.89E-05	0	0	0	0	0.000205125	1.60E-05	0.000225827	0	0	0	0	0	0	0	1.70E-05	0	0	0	4.42E-05	0	0	0
k__Bacteria	p__Firmicutes	c__Bacilli	o__Lactobacillales	f__Leuconostocaceae	g__Fructobacillus	s__	0	0	0	0	0	0	0	0	0	0	0	0	0	0	0	0	0	0	0	0	0	0	0	0	0	0	0	0	0	0	0	0	0	0	0	0	0	0	0	0	0	0	0
k__Bacteria	p__Firmicutes	c__Bacilli	o__Lactobacillales	f__Leuconostocaceae	g__Leuconostoc	s__	0	0	0	0	0	0.000358517	1.49E-05	0	0	1.85E-05	0	2.14E-05	0.000190469	0	9.66E-05	0	0	0	4.59E-05	0	0	2.43E-05	0	0.000323251	1.29E-05	5.13E-05	1.60E-05	0	0	0	0	0	0	0	0	0	0	0	0	4.42E-05	1.34E-05	0	0
k__Bacteria	p__Firmicutes	c__Bacilli	o__Lactobacillales	f__Leuconostocaceae	g__Weissella	Other	0	0	0.000199588	0	3.08E-05	0.000358517	0	0	0	0	0.000573697	0	0.002628471	1.14E-05	0.000128866	2.25E-05	0	0	0.002454297	0	0	1.22E-05	2.95E-05	0	0	0.001230748	0.000144161	0.000489292	0	2.59E-05	0	0	0	0	0.000148725	3.41E-05	0	0	0	0.000132749	0	0	0
k__Bacteria	p__Firmicutes	c__Bacilli	o__Lactobacillales	f__Streptococcaceae	g__Lactococcus	s__	0	0	0.000133058	0	3.08E-05	0.00062143	0	1.81E-05	2.03E-05	0	1.51E-05	0	9.52E-05	0	0	0	0	0	0	0	0.000170065	1.22E-05	0	0	6.45E-05	1.71E-05	0.000144161	0	0	0	0.000327313	0	0	0	0	0	0	0	0	0	0	0	0
k__Bacteria	p__Firmicutes	c__Bacilli	o__Lactobacillales	f__Streptococcaceae	g__Lactococcus	s__garvieae	0	0	0.000981305	0	0.000184649	2.39E-05	0	0	0	7.41E-05	0	0	0	0	3.22E-05	0.000292385	0	0	0	0	3.78E-05	0	0	4.62E-05	0	0	0	0	0	0	0	0	0	0	0	0	0	0	0	6.64E-05	0	0	0
k__Bacteria	p__Firmicutes	c__Bacilli	o__Lactobacillales	f__Streptococcaceae	g__Streptococcus	s__	0.000333634	0.000668565	0.001879449	0.004961072	0.010801994	0.079423504	0.00781517	0.003525392	0.009092573	0.002611401	0.04633362	0.003106322	0.019256409	0.007401335	0.002609536	0.007894382	0.003004631	0.00792878	0.011170493	0.006697405	0.004799607	0.018155746	0.01266923	0.005610713	0.007110044	0.004615306	0.005013615	0.003443863	0.00179957	0.007197225	0.002483731	0.007840393	0.006028528	0.001666296	0.001933431	0.027448172	0.01164817	0.009487666	0.03939438	0.127439267	0.008200675	0.002025534	0.001037332
k__Bacteria	p__Firmicutes	c__Bacilli	o__Lactobacillales	f__Streptococcaceae	g__Streptococcus	s__alactolyticus	0.000863524	0	4.99E-05	0	1.54E-05	0.018308277	0.002793255	0	0	0.000203726	0.000135876	0	7.62E-05	0.000216347	0	0.00020242	0	4.64E-05	0	1.99E-05	0.004553958	1.22E-05	0	0	0.000541963	0	0	0.006247883	0	0	0	0	1.60E-05	0	0.000386686	0	0	0	0.016223116	0.001283243	0	0	2.31E-05
k__Bacteria	p__Firmicutes	c__Bacilli	o__Lactobacillales	f__Streptococcaceae	g__Streptococcus	s__anginosus	0	0	0	2.93E-05	1.54E-05	2.39E-05	1.49E-05	0	0	1.85E-05	7.55E-05	2.14E-05	0	5.69E-05	0	2.25E-05	2.26E-05	0	2.29E-05	1.99E-05	0	9.72E-05	1.47E-05	0	0.00023227	3.42E-05	3.20E-05	0	0	5.18E-05	0	3.59E-05	1.60E-05	0	0	0	2.29E-05	0	1.62E-05	2.21E-05	2.68E-05	0	0
k__Bacteria	p__Firmicutes	c__Bacilli	o__Lactobacillales	f__Streptococcaceae	g__Streptococcus	s__luteciae	1.96E-05	0	0	0	0	0.000143407	1.49E-05	0	0	0	0	0	1.90E-05	0	0	0	0	0	0	0	0	0	0	0	1.29E-05	0	0	1.88E-05	2.34E-05	0	0	0	0	0	0	0	0	0	0.000177743	0	0	0	0
k__Bacteria	p__Firmicutes	c__Bacilli	o__Lactobacillales	f__Streptococcaceae	g__Streptococcus	s__sobrinus	0	0	0	0	0	0	0	0	0	0	0	0	3.81E-05	0	0	0	0	0	0	0	0	0.002369726	0	0	0	0	0	0	0	5.18E-05	0	0	0	0	0	0	0	0	0	0	0.000535992	0	0
k__Bacteria	p__Firmicutes	c__Bacilli	o__Turicibacterales	f__Turicibacteraceae	g__Turicibacter	s__	0	0	0	2.93E-05	1.54E-05	0.000239011	1.49E-05	0.000126553	0.000162731	3.70E-05	0.003427088	2.14E-05	0	0	0.000128866	6.75E-05	0.001468429	4.64E-05	0	0	7.56E-05	0.00049825	0.001252191	0	1.29E-05	0	0.009578728	0.000282284	7.01E-05	0.000181225	0.000173284	0.000448535	0.00668415	0.000174564	8.92E-05	3.41E-05	0	8.93E-05	0	0.001526616	0.000187597	0	2.31E-05
k__Bacteria	p__Firmicutes	c__Clostridia	o__Clostridiales	Other	Other	Other	1.96E-05	0	0	1.46E-05	1.54E-05	0.000406319	1.49E-05	0	4.07E-05	7.41E-05	0.000317043	2.14E-05	0	0	3.22E-05	0	0.000158138	0	0	0	0.000113377	1.22E-05	2.95E-05	0	0	0	0.000224251	0.000131732	0	0.00111324	0.00030806	0.000287062	0.000191889	1.59E-05	5.95E-05	0.000102291	2.29E-05	2.23E-05	0	0.000154874	2.68E-05	2.05E-05	5.76E-05
k__Bacteria	p__Firmicutes	c__Clostridia	o__Clostridiales	f__	g__	s__	0.001393414	0.005521049	0.001979243	0.004668384	0.001230996	0.000573627	0.001485774	0.001916367	0.00107809	0.006500722	9.06E-05	0.019516271	7.62E-05	0.006330988	0.009568299	0.000269893	0.002778719	0.004126675	0.0100695	0.001907866	3.78E-05	0.002102372	0.000942826	0.005218194	0.02118819	0.002786277	0.005478136	0.004610636	0.005492194	0.001035572	0.010705071	0.002529738	0.002654471	0.024470753	0.013831464	0.000170486	0.004883977	0.005759571	0.00575242	0.005066596	0.010036447	0.156661756	0.006996231
k__Bacteria	p__Firmicutes	c__Clostridia	o__Clostridiales	f__Christensenellaceae	g__	s__	0.000314009	0	0	0.000804894	0	0	1.49E-05	0	2.03E-05	1.85E-05	0	0	0	0	0	0	0	0.000185469	2.29E-05	0.000596208	0	0	0	0	0	0	0	1.88E-05	2.34E-05	0	0.000269552	0	0	0.000222173	0	0	0	0	0	0	0	2.05E-05	0.000587822
k__Bacteria	p__Firmicutes	c__Clostridia	o__Clostridiales	f__Christensenellaceae	g__Christensenella	s__	0.001177533	0	0	0	0	0	0	7.23E-05	4.07E-05	1.85E-05	0	0	0	1.14E-05	0	0	0	0	0	3.97E-05	0	0	0	0	0	0	0	0.000131732	0	0	0	0	0	4.76E-05	0	0	0	0	0	0	0	0	2.31E-05
k__Bacteria	p__Firmicutes	c__Clostridia	o__Clostridiales	f__Clostridiaceae	Other	Other	1.96E-05	0	0	2.93E-05	0	0.000143407	0	0	6.10E-05	3.70E-05	4.53E-05	0.00014996	0	0	0	6.75E-05	0	0	0	0	3.78E-05	0	0	0	1.29E-05	1.71E-05	6.41E-05	0.000244646	0	0.00036245	0	0.00012559	0	0.000158695	0	5.11E-05	0	0	0	0.000243374	0	0	2.31E-05
k__Bacteria	p__Firmicutes	c__Clostridia	o__Clostridiales	f__Clostridiaceae	g__	s__	0.000608392	6.47E-05	0.000199588	0.000175613	0.003600665	0.001744784	2.97E-05	5.42E-05	0.002339253	0.000611179	0.018886725	0.033376893	0.001638033	0.000421307	0.000354381	0.00040484	0.00018073	0.001993787	0	1.99E-05	0.000850324	0.015129788	0.000206243	0.004918033	0.028220811	0.001093998	0.034022105	0.010331589	0.003295316	0.025552736	0.001251492	0.006817733	0.002894333	0.001380646	0.000356941	0.008217403	0.000114647	0.00011162	0	0.095734325	0.010679638	0.000470579	0.004333744
k__Bacteria	p__Firmicutes	c__Clostridia	o__Clostridiales	f__Clostridiaceae	g__Caloramator	s__	0	0	0	0	3.08E-05	0	0	0	0	0	0	0	0	0	0	0	2.26E-05	0	0	0	0	0	0	0	0	0	0	0	0	0	0	0	0	0	0	0	0	0	0	0	0	0	0
k__Bacteria	p__Firmicutes	c__Clostridia	o__Clostridiales	f__Clostridiaceae	g__Candidatus Arthromitus	s__	0	0	0	0	0	0	0	0	0	0	0	0	0	0	0	0	0	0	0	0	0	0	0	0	0	0	0	0	0	0	0	0	0	0	0	0	0	0	0	0	0	0	0
k__Bacteria	p__Firmicutes	c__Clostridia	o__Clostridiales	f__Clostridiaceae	g__Clostridium	Other	0	0	0	0	0	2.39E-05	0	0	0	0	0.000120778	6.43E-05	0	0	0	0	0	0	0	0	1.89E-05	0	0	0	0	0	8.01E-05	3.76E-05	0	7.77E-05	0	0	0	0	0	5.11E-05	0	0	0	0.000110624	4.02E-05	0	2.31E-05
k__Bacteria	p__Firmicutes	c__Clostridia	o__Clostridiales	f__Clostridiaceae	g__Clostridium	s__	0.001000903	4.31E-05	0.011725767	0.000468302	0.001307934	0.000597529	0.001173761	0.000379658	0.000895018	0.000148165	0.001660703	0.00117826	0.000171422	0	0.000515464	6.75E-05	0.003072405	0	0.000756933	0.000735323	1.89E-05	0.000133677	0	0.002078042	0.005806751	0	0.000608682	0.001260868	0.007502103	0.000569565	0.000462089	0.00102266	0.002462582	0.005697147	0.003152979	0.000596699	0.004998624	0.000692042	0	0.000309748	0.002760358	0.005421884	0.003607612
k__Bacteria	p__Firmicutes	c__Clostridia	o__Clostridiales	f__Clostridiaceae	g__Clostridium	s__baratii	0	0	0	0	0	2.39E-05	0	0	0	0	0	0	0	0	0	0	0	0	0	0	0	0	0	0	0	0	1.60E-05	0	0	0	0	0	0	0	0	0	0	0	0	0	0	0	0
k__Bacteria	p__Firmicutes	c__Clostridia	o__Clostridiales	f__Clostridiaceae	g__Clostridium	s__butyricum	0	0	0	0	0	0	0	0	0	0	0	0	0	0	0	0	0	0	0	0	0	0	0	0	0	0	0	0	0	0	0	0	0	0	0	0	0	0	0	0	0	0	0
k__Bacteria	p__Firmicutes	c__Clostridia	o__Clostridiales	f__Clostridiaceae	g__Clostridium	s__hiranonis	0	0	0	0	0	0	0	0	0	0	0	0	0	0	0	0	0	0	0	0	0	0	0	0	0	0	0	0	0	0	0	0	0	0	0	0	0	0	0	0	0	0	0
k__Bacteria	p__Firmicutes	c__Clostridia	o__Clostridiales	f__Clostridiaceae	g__Clostridium	s__neonatale	0	2.16E-05	0	0.000146344	0	0	0	0	0	0	0	0	0	0.0001708	0	0	0	0	0	0.000298104	0.000359026	1.22E-05	0.015689221	0	0	8.55E-05	0	0	0	0	0	0	0	0	0.001130313	0.028198309	0	0	0	0	0	0	0
k__Bacteria	p__Firmicutes	c__Clostridia	o__Clostridiales	f__Clostridiaceae	g__Clostridium	s__perfringens	3.93E-05	0	0.020540882	4.39E-05	0.002261956	0.009775568	0	5.42E-05	0.000793312	0	0.038196174	6.43E-05	7.62E-05	1.14E-05	0	0.000832171	0.001152152	0	0	0	0	1.22E-05	0	0.000507966	0	0	0.000368413	0.003123941	0	0.002252369	0	0.00012559	0	0	2.97E-05	0.006631888	0	0	0	0.002477986	0	0	3.46E-05
k__Bacteria	p__Firmicutes	c__Clostridia	o__Clostridiales	f__Clostridiaceae	g__Clostridium	s__tertium	0	0	0	0	0	0	0	0	0	0	0	0	0	0	0	0	0.000158138	0	0	0	0	1.22E-05	4.42E-05	0	0	0	0.000784879	0	0	0.000310672	0	0	0	0	0	0.000869476	0	0	0	0	0	0	0
k__Bacteria	p__Firmicutes	c__Clostridia	o__Clostridiales	f__Clostridiaceae	g__SMB53	s__	0	0	0	0	0	9.56E-05	2.97E-05	0	2.03E-05	0	0.000241557	0	0	0	0	0	0.000112956	0	0	0	0.000113377	7.29E-05	1.47E-05	0	0	1.71E-05	3.20E-05	5.65E-05	0	0.000233004	5.78E-05	0.000161473	9.59E-05	1.59E-05	0	5.11E-05	0	0	0	4.42E-05	0	2.05E-05	1.15E-05
k__Bacteria	p__Firmicutes	c__Clostridia	o__Clostridiales	f__Clostridiaceae	g__Sarcina	s__	0	0	0	0	0	0	0	0	0	0	0	0	0	0	0	0	0	0	0	0	0	0	0	0	0	0	0	0	0	0	0	0	0	0	0	0	0	0	0	0	1.34E-05	0	0
k__Bacteria	p__Firmicutes	c__Clostridia	o__Clostridiales	f__Clostridiaceae	g__Thermoanaerobacterium	s__saccharolyticum	0	0	0	0	0	0	0	0	0	0	0	0	0	0	0	0	0	0	0	0	0	0	0	0	0	0	0	0	0	0	0	0	0	0	0	6.82E-05	0	0	0	0	0	0	0
k__Bacteria	p__Firmicutes	c__Clostridia	o__Clostridiales	f__Dehalobacteriaceae	g__Dehalobacterium	s__	0	0	0	0	0	0	0	0	0	0	0	0	0	0	0	0	0	0	0	0	0	0	0	0	0	0	0	0	0	0	0	0	0	0	0	0	0	0	0	4.42E-05	0	0	0
k__Bacteria	p__Firmicutes	c__Clostridia	o__Clostridiales	f__Eubacteriaceae	g__Anaerofustis	s__	0	0	0	1.46E-05	0	0	0	0	0	0	0	0	0	0	0	0	0	0	0	0	0	0	0	0	0	0	1.60E-05	0	0	0	1.93E-05	0	0	0	0	1.70E-05	0	0	0	0	6.70E-05	0	0
k__Bacteria	p__Firmicutes	c__Clostridia	o__Clostridiales	f__Eubacteriaceae	g__Pseudoramibacter_Eubacterium	s__	0	0	0	0	0	0	0	3.62E-05	4.07E-05	0	0	0	0	2.28E-05	0	2.25E-05	2.26E-05	0.000602773	0	0.000198736	0	2.43E-05	0.000279902	2.31E-05	0	3.42E-05	0	7.53E-05	0	0	0	0	1.60E-05	0	0.000297451	0	0	0	3.23E-05	0	0	0	0
k__Bacteria	p__Firmicutes	c__Clostridia	o__Clostridiales	f__Gracilibacteraceae	g__	s__	0	0	0	0	0	0	0	0	0	0	0	0	0	0	0	0	0	0	0	0	0	0	0	0	0	0	0	0	0	0	0	0	0	0	0	0	0	0	0	0	0	0	0
k__Bacteria	p__Firmicutes	c__Clostridia	o__Clostridiales	f__Gracilibacteraceae	g__Lutispora	s__	0	0	0	0	0	0	0	0	0	0	0	0	0	0	0	0	0	0	0	0	0	0	0	0	0	0	0	0	0	0	0	0	0	0	0	0	0	0	0	0	0	0	0
k__Bacteria	p__Firmicutes	c__Clostridia	o__Clostridiales	f__Lachnospiraceae	Other	Other	0.000157004	0	8.32E-05	0.000409764	0.000138487	0.000286814	0.00065374	0.000325421	0.000183072	0.00031485	6.04E-05	8.57E-05	0.000647594	0.00013664	0.000128866	0.000314876	0.00018073	0	0.000206436	0.000198736	7.56E-05	0.000121524	4.42E-05	0.000161625	0.000129039	0.00013675	0.000208233	0.000903308	0.000350566	0.000129446	0.000442836	0.000215297	0.000303825	0.000412607	0.00011898	0.000136388	0.000481519	0.000468802	0.000177743	0	0.000616391	0.000184139	0.00025357
k__Bacteria	p__Firmicutes	c__Clostridia	o__Clostridiales	f__Lachnospiraceae	g__	s__	0.056521568	0.031055901	0.02350143	0.064625651	0.028528344	0.021965152	0.040962781	0.080270461	0.034071724	0.052802163	0.026148527	0.064118769	0.062664279	0.022033204	0.034890464	0.044802303	0.035332656	0.048592757	0.084248916	0.085535991	0.057066193	0.017681801	0.032468585	0.061879474	0.061499948	0.04396506	0.043248438	0.087338628	0.065859587	0.081111169	0.089876391	0.022229399	0.036746834	0.057955375	0.050388173	0.030244135	0.092726772	0.058064516	0.055746764	0.002013363	0.033740687	0.036029953	0.042484526
k__Bacteria	p__Firmicutes	c__Clostridia	o__Clostridiales	f__Lachnospiraceae	g__Anaerostipes	s__	0.000294383	0	0.000382543	0.002678101	3.08E-05	0	0.000445732	0.000777394	0.001139114	0.000185206	0	4.28E-05	0	0	0.006507732	0	2.26E-05	0	0.000160562	0	0	0	1.47E-05	0.000415608	0.003290492	0.005897335	0.000128144	0	7.01E-05	0.000103557	0.001790596	0.000412652	0.000511705	0	0	0	0.005801156	0.001718942	0	0	0.000401994	0.000409199	0.000610874
k__Bacteria	p__Firmicutes	c__Clostridia	o__Clostridiales	f__Lachnospiraceae	g__Blautia	Other	0	0	0	2.93E-05	3.08E-05	0	1.49E-05	0	0	0	0	4.28E-05	0	0	3.22E-05	0.000112456	0	4.64E-05	6.88E-05	1.99E-05	0	0	0	0	0	0	1.60E-05	0	0	0	1.93E-05	0	4.80E-05	1.59E-05	0	0	0.000343942	0.000468802	0	0	1.34E-05	0	2.31E-05
k__Bacteria	p__Firmicutes	c__Clostridia	o__Clostridiales	f__Lachnospiraceae	g__Blautia	s__	0.016446206	0.030991201	0.019243563	0.012790493	0.012294577	0.010134085	0.006314538	0.005007864	0.003844511	0.00801941	0.006295575	0.01465327	7.62E-05	0.000421307	0.010051546	0.011470469	0.009375353	0.017990448	0.017524142	0.023550221	0.00797415	0.011265312	0.024410365	0.018771646	0.025356147	0.008666519	0.012638155	0.015017502	0.003482285	0.020944442	0.014863876	0.00932953	0.007227837	0.043276097	0.012641661	6.82E-05	0.042534165	0.051635227	0.022153279	0	0.011979418	0.012582863	0.016516638
k__Bacteria	p__Firmicutes	c__Clostridia	o__Clostridiales	f__Lachnospiraceae	g__Blautia	s__obeum	0	0	0	0	0	0	0	0	0	0	0	0	0	0	0	0	0	0	0	0	0	0	0	0	0	0	0	0	0	0	0	0	0	0	0	0	0	6.70E-05	0	0	0	0	0
k__Bacteria	p__Firmicutes	c__Clostridia	o__Clostridiales	f__Lachnospiraceae	g__Blautia	s__producta	0.000255132	0.000539165	0.000232852	0.003190306	0.000815535	0.003776381	0.000148577	0.000415815	0.000569557	0.000203726	0	0.000128537	0	0.002231787	0.001063144	0.00402591	0.000497007	0.001993787	0.002890107	0.003219524	0	9.72E-05	2.95E-05	0.000623413	0.001071023	0.000170937	0.003507929	0.001712522	9.35E-05	0.003443277	0.000404328	0.000986777	0.001071383	0.000412607	0.000416431	1.70E-05	0.004035587	0.009688581	0.000387804	0	0.001045184	0.000184139	0.000242044
k__Bacteria	p__Firmicutes	c__Clostridia	o__Clostridiales	f__Lachnospiraceae	g__Butyrivibrio	s__	0	0	0	0	0	0	0	0	0	1.85E-05	0	0	0	0	0	0	0	0	0	0	0	0	0	0	0	0	0	0	0	0	0	0	0	0	0	0	0.000137577	0	0	0	0	0	0
k__Bacteria	p__Firmicutes	c__Clostridia	o__Clostridiales	f__Lachnospiraceae	g__Catonella	s__	0	0	0	0	0	0	0	0	0	0	0	0	0	0	0	0	0	0	0	0	1.89E-05	0	0	0	0	0	0	0	0	0	0	0	0	0	0	1.70E-05	2.29E-05	0	0	0	0	0	0
k__Bacteria	p__Firmicutes	c__Clostridia	o__Clostridiales	f__Lachnospiraceae	g__Clostridium	Other	0	2.16E-05	0	0	0	0.000501924	1.49E-05	0	0	0	0	0	0	1.14E-05	0	0	0	0	0	0	0	0	0	0	0	0	0	0	0	0	0	0	0	0	0	0	0	0	0	0	0	0	0
k__Bacteria	p__Firmicutes	c__Clostridia	o__Clostridiales	f__Lachnospiraceae	g__Clostridium	s__piliforme	0	0	0	0	0	0.000979947	0	0	0	0	0	0	0	0	0	0	0	0	0	0	0	0	0	0	0	0	0	0	0	0	0	0	0	0	0	0	0	0	0	0	0	0	0
k__Bacteria	p__Firmicutes	c__Clostridia	o__Clostridiales	f__Lachnospiraceae	g__Coprococcus	Other	0	0	0	0	0	0	0	0	0	0	0	0	0	0	0	0	0	0	0	0	0	0	0	0	0	0	0	0	0	0	0	0	0	0	0	0	0	0	0	0	0	0	0
k__Bacteria	p__Firmicutes	c__Clostridia	o__Clostridiales	f__Lachnospiraceae	g__Coprococcus	s__	0.003866232	0.014384921	0.004956423	0.013317333	0.015248969	0.039317383	0.000579452	0.002060998	0.004129289	0.00933437	0.001253076	0.010925684	1.90E-05	0.000705973	0.018009021	0.017498088	0.001536202	0.003802105	0.033626167	0.001013554	0.001625064	0.024547929	0.000515608	0.01002078	0.000735522	0.005025555	0.016162102	0.010162219	0.011989343	0.013928442	0.010223728	0.009168057	0.014919406	0.010061256	0.005711056	0.001619613	0.00820875	0.024333073	0.025352659	8.85E-05	0.030176341	0.008695474	0.044628347
k__Bacteria	p__Firmicutes	c__Clostridia	o__Clostridiales	f__Lachnospiraceae	g__Coprococcus	s__eutactus	0	0	0	0	0	0	0	0	0	1.85E-05	0	0	0	0	0	0	0	0	4.59E-05	0	0	0	0	0	0	0	0	0	0	0	0	0	0	0	0	0	0	0	0	0	0	0	0
k__Bacteria	p__Firmicutes	c__Clostridia	o__Clostridiales	f__Lachnospiraceae	g__Dorea	Other	0	0	0	1.46E-05	0	0	0	0	0	0	0	0	0	0	0	0	0	0	0	0	0	0	0	0	0	0	1.60E-05	0	0	0	0	0	0	0	0	0	0	0	0	0	0	0	0
k__Bacteria	p__Firmicutes	c__Clostridia	o__Clostridiales	f__Lachnospiraceae	g__Dorea	s__	0.002806453	0.007332643	0.00036591	0.006848914	0.00253893	0.001696981	0.013401679	0.007267731	0.000996725	0.001833537	0.000437822	0.006962446	0	0.016396803	0.017622423	0.001057082	0.009194623	0.006676867	0.000963369	0.010672125	0.013057198	0.005067568	0.001811995	0.008404526	0.019975225	0.009828892	0.010299535	0.00436599	0.001075068	5.18E-05	0.010204475	0.006207726	0.00020788	0.002142381	0.011689818	0	0.000619096	0.000647394	0.073424144	0.000110624	0.007316289	0.015692774	0.003296412
k__Bacteria	p__Firmicutes	c__Clostridia	o__Clostridiales	f__Lachnospiraceae	g__Dorea	s__formicigenerans	0.000765396	0	0.000898144	0.001565884	0.000246199	0	0.000728029	0	0	0.000463014	0	0.003749009	0	1.14E-05	0.000869845	0	0	0	0.00077987	0.001291784	0	0	0	4.62E-05	0	0.000529905	0.001938171	1.88E-05	0.001449004	0.00108735	0.000134776	0	0.000783549	0.00092043	0	0	0	0.000803661	0	0	4.02E-05	0.00012276	0.000449511
k__Bacteria	p__Firmicutes	c__Clostridia	o__Clostridiales	f__Lachnospiraceae	g__Epulopiscium	s__	0	0	0	0	0	0	0	0	0	0	0	0	0	0	0	0	0.000135547	0.000185469	0	0	0	0	0	0	0	0	4.81E-05	0	0	0.001139129	0	0	0	0	0	0	0	0	0	0	0	0	0
k__Bacteria	p__Firmicutes	c__Clostridia	o__Clostridiales	f__Lachnospiraceae	g__Lachnobacterium	s__	0.002904581	0	0	0	0	0	0	0	0	0	0	0	0	0	0	0	0	0.001020077	0	0	0	0	0	0	0	0	0	0	0	0	0	0	0	0	0	0	0.003278914	0	0	0	0	4.09E-05	0.000103733
k__Bacteria	p__Firmicutes	c__Clostridia	o__Clostridiales	f__Lachnospiraceae	g__Lachnospira	s__	0.016249951	0.009683402	0.008399308	0.000248785	0.099418354	0.059728961	0.066042642	0.001211288	0.001159456	0.047857169	0.001751287	0.034940766	0.000114281	0.013447655	0.047003866	0.03103774	0.09449904	0.0660268	0.013234856	0.000854565	0.063660929	7.29E-05	4.42E-05	0.023320249	0.000838753	0.002239278	0.049191094	0.010519779	0	0.056775229	0.023316262	0.099861851	0.001535116	0.017662742	0.060560992	5.11E-05	0.052141612	0.031074897	0.014397208	0.02787734	0.00854907	0.081778378	0.049757379
k__Bacteria	p__Firmicutes	c__Clostridia	o__Clostridiales	f__Lachnospiraceae	g__Moryella	s__	0	0	0	0	0	0	0	0	0	0	0	4.28E-05	0	1.14E-05	0	0	0	0	6.88E-05	0	1.89E-05	0	1.47E-05	0	0	0	0	0	0	0	0	1.79E-05	0	0	0	0	4.59E-05	0	1.62E-05	4.42E-05	0	0	0
k__Bacteria	p__Firmicutes	c__Clostridia	o__Clostridiales	f__Lachnospiraceae	g__Oribacterium	s__	0	0	0	0	0	0.000119506	0	0	0	0	4.53E-05	6.43E-05	7.62E-05	4.55E-05	0	0	2.26E-05	0	0.000160562	0	1.89E-05	1.22E-05	0.000103122	0	0	0	8.01E-05	1.88E-05	0	0	0	1.79E-05	0	0	0	1.70E-05	9.17E-05	0	3.23E-05	0.000243374	0	0	0
k__Bacteria	p__Firmicutes	c__Clostridia	o__Clostridiales	f__Lachnospiraceae	g__Roseburia	Other	0	0	0	0	0	0	0	0	0	0	0	0	0	0	0	0	0	0	0	0	0	0	0	2.31E-05	1.29E-05	0	0	0	0	0	0	0	0	0	0	0	2.29E-05	2.23E-05	3.23E-05	0	0	0	0
k__Bacteria	p__Firmicutes	c__Clostridia	o__Clostridiales	f__Lachnospiraceae	g__Roseburia	s__	0.01206971	0.001337129	0.014969064	0.030176199	0.008124577	9.56E-05	0.038362677	0.026178294	0.020870202	0.01414972	1.51E-05	0.027442747	1.90E-05	2.28E-05	0.013112113	0.0010121	0.04436914	0.001344647	0.007477579	1.99E-05	5.67E-05	4.86E-05	0.000103122	0.036065574	0.004671209	0.045469308	0.01593785	0.050227709	0.0213845	0.009604929	0.015075667	5.38E-05	0.010777792	0.053956264	0.000743627	8.52E-05	0.087521783	0.016184842	6.46E-05	0.000486747	0.017727931	0.002598412	0.032422402
k__Bacteria	p__Firmicutes	c__Clostridia	o__Clostridiales	f__Lachnospiraceae	g__Roseburia	s__faecis	3.93E-05	0	1.66E-05	4.39E-05	0	0	0.000163435	1.81E-05	0	0	0	0	0	0	6.44E-05	0	0.000203321	0	0	0	0	0	0	0	1.29E-05	0	1.60E-05	7.53E-05	0	2.59E-05	3.85E-05	0	0	4.76E-05	5.95E-05	0	0.000160506	0	0	0	6.70E-05	0	1.15E-05
k__Bacteria	p__Firmicutes	c__Clostridia	o__Clostridiales	f__Lachnospiraceae	g__[Ruminococcus]	Other	0.00088315	0.000280366	0	7.32E-05	0.000446236	7.17E-05	0.002674393	0.007864336	0.000813653	0.000574138	0.000211362	4.28E-05	0	1.14E-05	0.000773196	0.072713778	0.000451824	0.000139101	0.000114687	0.001391152	0.002097466	0.001118024	0.000147317	0	3.87E-05	0.003743526	0.0006247	0.000489292	0.022482939	2.59E-05	1.93E-05	0	0.002942305	6.35E-05	0.00011898	0	0.000343942	0.009755553	0.000177743	2.21E-05	0.000455593	0.002843932	0.002362813
k__Bacteria	p__Firmicutes	c__Clostridia	o__Clostridiales	f__Lachnospiraceae	g__[Ruminococcus]	s__	0.000215881	0.000496032	6.65E-05	0.033644559	0.020880778	0.000430221	0.001857217	0.004537812	0.013384593	0.002592881	0.0011172	0.008783393	7.62E-05	2.28E-05	0.021810567	0.001394449	0.000519598	0.003523902	0.025666904	0.001510394	0.003684738	0.000692689	2.95E-05	0.000277072	0.000748426	0.007281927	0.000208233	0.003876698	0.002080022	0.012970538	0.000269552	0.002996214	0.000991429	0.001158473	0.002825783	1.70E-05	0.004058516	0.002634223	0.001114935	4.42E-05	0.037599828	0.000265979	0.008886481
k__Bacteria	p__Firmicutes	c__Clostridia	o__Clostridiales	f__Lachnospiraceae	g__[Ruminococcus]	s__gnavus	0.00343447	0.017123879	0.00297718	0.012863666	0.013864098	0.026554172	0.058420623	0.012239437	0.002705397	0.00288921	0.059030451	0.002377943	0.051331378	0.056694222	0.008988402	0.035401017	0.010911555	0.033801641	0.00034406	0.013891649	0.010203889	0.130480751	0.027739721	0.002239668	0.007135852	0.001128186	0.006983822	0.018517822	0.030125269	0.01843318	0.014324772	0.015250193	0.074213253	0.006157362	0.002677058	0.258814103	0.000894249	0.004576404	0.037116034	0.002500111	0.002867556	0.003928308	0.001371584
k__Bacteria	p__Firmicutes	c__Clostridia	o__Clostridiales	f__Lachnospiraceae	g__[Ruminococcus]	s__torques	0.000117753	0	0	8.78E-05	0.0001231	0	8.91E-05	0.000325421	4.07E-05	7.41E-05	0	0	0	0	3.22E-05	0.002743916	0	0	4.59E-05	3.97E-05	5.67E-05	4.86E-05	0	0	0	0.00013675	1.60E-05	1.88E-05	0.000794615	0	0	1.79E-05	0.000127926	0	0	0	4.59E-05	0.00051345	4.85E-05	0	5.36E-05	0.000327359	0.000161363
k__Bacteria	p__Firmicutes	c__Clostridia	o__Clostridiales	f__Peptococcaceae	g__	s__	0	0	0	0	0	0	0	0	0	0	0	0	0	0	0	0	0	0	0	0.000119242	0	0	0	0	0	0	0	0	0	0	0	0	0	7.93E-05	0	0	0	0	0	0	0	0.000552418	0
k__Bacteria	p__Firmicutes	c__Clostridia	o__Clostridiales	f__Peptococcaceae	g__Peptococcus	s__	0	0	0	0	0	0	0	0	0	0	0	0	0	0	0	0	0	0	0	0	0	1.22E-05	0	0	0	0	0	0	0	0	3.85E-05	0	0	0	0	0	2.29E-05	0	0	0	0	0	0
k__Bacteria	p__Firmicutes	c__Clostridia	o__Clostridiales	f__Peptococcaceae	g__rc4-4	s__	0	0	0	0	0	0	0	0	0	0	0	0	0	0	0	0	0	0	0	0	0	0	0	0	0	0	0	0	0	0	0	0	0	0	0	0	0	0	0	0	0	0	0
k__Bacteria	p__Firmicutes	c__Clostridia	o__Clostridiales	f__Peptostreptococcaceae	Other	Other	0	0	0	0	0	0	0	0	0	0	0	0	0	0	0	0	0	0	0	0	0	0	0	0	0	0	0	0	0	0	0	0	0	0	0	0	0	0	0	0	0	0	0
k__Bacteria	p__Firmicutes	c__Clostridia	o__Clostridiales	f__Peptostreptococcaceae	g__	s__	0.00070652	0.002544859	0.002095669	0.002809811	0.001123284	0.037214083	0.002109799	0.003633865	0.003152906	0.001000111	0.017059951	0.000471304	0.004552208	0.002277334	0.000708763	0.003261212	0.00447306	0.001020077	0	0.00049684	0.004969672	0.004156135	0.003270429	0.000761949	0.00285176	0.001709372	0.008857921	0.006530167	0.000771244	0.068761974	0.002676268	0.002135027	0.012216963	0.002919986	0.00181445	0.016605292	0.000894249	0.000424154	0.000193902	0.014292668	0.001808973	0.000552418	0.000783762
k__Bacteria	p__Firmicutes	c__Clostridia	o__Clostridiales	f__Peptostreptococcaceae	g__Filifactor	s__	0	0	0	0	0	0	0	1.81E-05	0	0	0	2.14E-05	0	0	0	0	0	0	0	0	0	0	0	0	0	0	0	0	0	0	0	0	0	0	0	0	6.88E-05	0	0	0	0	0	0
k__Bacteria	p__Firmicutes	c__Clostridia	o__Clostridiales	f__Peptostreptococcaceae	g__Peptostreptococcus	s__	0	0	0	0	0	0	0	0	0	0	0	0.000107115	0	1.14E-05	0	6.75E-05	0	0	0	0	1.89E-05	0.000121524	0	0	5.16E-05	1.71E-05	3.20E-05	0	0	0	1.93E-05	0	0	1.59E-05	0	0.000136388	0.000389801	0	1.62E-05	0.000176999	1.34E-05	0	1.15E-05
k__Bacteria	p__Firmicutes	c__Clostridia	o__Clostridiales	f__Ruminococcaceae	Other	Other	3.93E-05	0	0	0	0	0	0	0	2.03E-05	5.56E-05	0	0	0	0	0	0	0	0	0	0	0	0	0	0	0	0	0	0	0	0	5.78E-05	0	1.60E-05	1.59E-05	0	0	0	0	0	0	0	0	5.76E-05
k__Bacteria	p__Firmicutes	c__Clostridia	o__Clostridiales	f__Ruminococcaceae	g__	s__	0.110236684	0.003127157	0.027243696	0.048703389	0.007878378	0.002318411	0.004947626	0.029215555	0.009601107	0.069952217	0.001388952	0.119432721	0.004304598	0.004702694	0.059664948	0.008119293	0.016333446	0.007372374	0.008257449	0.010354148	0.004024867	0.008044915	0.0073511	0.015746941	0.017588005	0.137382267	0.059090181	0.086341225	0.012783958	0.090897323	0.06790789	0.056318065	0.006955993	0.038467642	0.014366876	0.00023868	0.116527561	0.092912155	0.006140223	0.000376123	0.054644369	0.055753335	0.081372967
k__Bacteria	p__Firmicutes	c__Clostridia	o__Clostridiales	f__Ruminococcaceae	g__Anaerotruncus	s__	0.000196255	0	1.66E-05	0.000585377	0	0	0.000178293	0.000433894	0.000284779	0	0	0	0	0	0.000612113	0.000359858	0	0	0	0.000675703	0	0	0	0	0	0	1.60E-05	0.000338741	0.000210339	0	0.001078209	0.000179414	0.000143917	0.000491954	0	0	4.59E-05	0	1.62E-05	0	0.000133998	0	8.07E-05
k__Bacteria	p__Firmicutes	c__Clostridia	o__Clostridiales	f__Ruminococcaceae	g__Faecalibacterium	s__prausnitzii	0.075479845	0.094591097	0.067144568	0.105909384	0.149242937	0.105308444	0.102384667	0.149765878	0.209393625	0.04530133	0.093376814	0.047537437	0.233686336	0.275420737	0.118846649	0.200958122	0.188681803	0.214401632	0.014381724	0.000178862	0.169384554	0.183258798	0.15035135	0.133133226	0.16382781	0.16415104	0.103059427	0.022187512	0.211017108	0.082716305	0.065173861	0.123311265	0.197949981	0.192814295	0.204735417	0.000375068	0.072640558	0.103672285	0.202288041	0	0.074074074	0.086750143	0.089671627
k__Bacteria	p__Firmicutes	c__Clostridia	o__Clostridiales	f__Ruminococcaceae	g__Oscillospira	s__	0.02127409	0.006232747	0.000748453	0.017590587	0.000630886	0.000669232	0.004427606	0.007773941	0.015194972	0.008834315	0.001087006	0.006062683	0.000114281	0.002926374	0.005444588	0.004700643	0.003637185	0.003384801	0.002500172	0.007253865	0.00840876	0.001154482	0.003255697	0.000554145	0.007406834	0.005384523	0.003075444	0.023486018	0.005188371	0.001242686	0.020794024	0.019340833	0.005292951	0.015393405	0.00871531	0.016775777	0.00476933	0.008103583	0.00489602	0.000331873	0.003684944	0.004378427	0.01560609
k__Bacteria	p__Firmicutes	c__Clostridia	o__Clostridiales	f__Ruminococcaceae	g__Ruminococcus	Other	0	0	0	0	0	0	0	0	0.000122048	0	0	0.000385612	0	0	0	0	0	0	0	0	0	0	0	0	0	0	0	3.76E-05	0	2.59E-05	0.000616119	3.59E-05	0	0	2.97E-05	0	4.59E-05	2.23E-05	0	0	0.001420378	0	2.31E-05
k__Bacteria	p__Firmicutes	c__Clostridia	o__Clostridiales	f__Ruminococcaceae	g__Ruminococcus	s__	0.014464026	0.001121463	0.000498969	0.014195399	0.000261587	0.001123354	0.000624025	0.004320865	0.087793169	0.021557951	0.001434244	0.007519441	3.81E-05	0.0006832	0.04246134	0.000787189	0.000700328	0.001808318	0.000573434	0.016813069	3.78E-05	0.001190939	0.000368292	0.000900485	0.017252503	0.018461223	0.001810027	0.01522451	0.000607647	0.047092632	0.032423274	0.01329458	0.007307791	0.0108706	0.001844195	0.00755251	0.031436302	0.038084608	0.001244203	0.000199124	0.014632578	0.033492921	0.016159334
k__Bacteria	p__Firmicutes	c__Clostridia	o__Clostridiales	f__Ruminococcaceae	g__Ruminococcus	s__bromii	0.000333634	2.16E-05	0	0.000278054	0	0	0	9.04E-05	0	1.85E-05	0	2.14E-05	0	0	0	0	0	0	2.29E-05	0	0	2.43E-05	0	0	0.000387117	0.001846122	4.81E-05	0.000809214	0	0.000258893	0.000250298	0.000376769	0.000287834	0.00030152	5.95E-05	0	0.000458589	0.00404063	0	0	0.00066999	0	0.0003112
k__Bacteria	p__Firmicutes	c__Clostridia	o__Clostridiales	f__Ruminococcaceae	g__Ruminococcus	s__callidus	0	0	0	0	0	0	0	0	0	0	0	0	0	0	6.44E-05	0	0	0	0	0	0	0	0	0	0	0	0	0	0	0	0	0	0	0	0	0	0	0	0	0	0	0	0
k__Bacteria	p__Firmicutes	c__Clostridia	o__Clostridiales	f__Ruminococcaceae	g__Ruminococcus	s__flavefaciens	0	0	0	0	0	0	0	0	0	0	0	0	0	0	0	0	0	0	0	0	0	0	0	0	0	0	0	0	0	0	0	0	0	0	0	0	0	0	0	2.21E-05	0	0	0
k__Bacteria	p__Firmicutes	c__Clostridia	o__Clostridiales	f__Veillonellaceae	g__	s__	0	0	0	0	0	0	0	3.62E-05	0	0	0	0	0	0	0	0	0	0	0	1.99E-05	0	0	0	0	0	0	0	0	0	0	0	0	0	0	0	0.013945717	2.29E-05	0	0	0	0	0	0
k__Bacteria	p__Firmicutes	c__Clostridia	o__Clostridiales	f__Veillonellaceae	g__Acidaminococcus	s__	0	0	0.001979243	0	6.15E-05	0	0	0	0	0	0	0	0	0	0	0	0	0	0	0	0	0	0	0.000207804	0	0	1.60E-05	0	0	0	0	0	0	0.00030152	0	1.70E-05	2.29E-05	0	0	0	0	0.000347819	6.92E-05
k__Bacteria	p__Firmicutes	c__Clostridia	o__Clostridiales	f__Veillonellaceae	g__Dialister	s__	0.002826078	0.0001294	0.0015967	0.000234151	0.0001231	9.56E-05	0.005408216	0.016723013	0.000162731	0.001222358	1.51E-05	0.001435335	0	3.42E-05	0.000354381	0.000562278	4.52E-05	0.000370937	0	0.000119242	0	0.000437488	1.47E-05	0	0.007368122	0.000444437	0.000560628	0	0.000584276	0.007274893	0	0.000448535	0.000943457	0.021804678	0.022249323	0.000340971	0.013161515	0.02522603	0.000662498	0.000553122	0.000160798	0.001166217	0.000403407
k__Bacteria	p__Firmicutes	c__Clostridia	o__Clostridiales	f__Veillonellaceae	g__Megamonas	s__	0.031518625	0.279201173	0.057547735	0.020751624	0.072690343	7.17E-05	0.057811455	3.62E-05	0	0.061599437	0.000211362	4.28E-05	9.52E-05	4.55E-05	0.010889175	4.50E-05	6.78E-05	0.058468957	6.88E-05	0	1.89E-05	0.000121524	0	0.000761949	0	8.55E-05	4.81E-05	1.88E-05	2.34E-05	5.18E-05	1.93E-05	0.035398389	0	0	0.029804575	0	2.29E-05	0	0	2.21E-05	0	0.045318766	2.31E-05
k__Bacteria	p__Firmicutes	c__Clostridia	o__Clostridiales	f__Veillonellaceae	g__Megasphaera	s__	0	0	4.99E-05	0.000863431	1.54E-05	0.001529673	0.000297155	0.000379658	4.07E-05	0.011519798	4.53E-05	8.57E-05	1.90E-05	2.28E-05	0	0.000584769	0	9.27E-05	0.00087162	0.133272388	9.45E-05	0.003329769	0.000132585	0.018840914	0.000619387	0.000205125	1.60E-05	0.000282284	0.004907918	0.000854347	5.78E-05	0.001525019	4.80E-05	0.000349129	0.000178471	0.000306874	0.000275154	4.46E-05	1.62E-05	0.001150493	0.002090368	0	0.000299674
k__Bacteria	p__Firmicutes	c__Clostridia	o__Clostridiales	f__Veillonellaceae	g__Phascolarctobacterium	s__	0.042391176	0	0.018727962	0.011707546	0.004262325	0.002055498	1.49E-05	3.62E-05	0.027257379	0.013316294	3.02E-05	0.009511772	1.90E-05	0	0.006475515	0.010368404	0.006189992	0.009968934	0.007500516	0.010691999	0	2.43E-05	1.47E-05	0.011129069	1.29E-05	0.017196287	0	0.022507433	0	0.006549992	0.034117602	0	0.012264935	1.59E-05	5.95E-05	0	0.002912043	2.23E-05	1.62E-05	0	0.019376105	0.004419347	0.016758682
k__Bacteria	p__Firmicutes	c__Clostridia	o__Clostridiales	f__Veillonellaceae	g__Schwartzia	s__	0	0	0	0	0	2.39E-05	0	0	0	0	0	0	0	0	0	0	0	0	0	0	0	0	0	0	0	0	0	0	0	0	0	0	0	1.59E-05	0	0	2.29E-05	0	0	0	0	0	0
k__Bacteria	p__Firmicutes	c__Clostridia	o__Clostridiales	f__Veillonellaceae	g__Selenomonas	s__	0	0	0	0	0	0	0	0	0	1.85E-05	6.04E-05	0	0	0	0	2.25E-05	0	0	0.000252311	0	0.000170065	0	0	0	2.58E-05	0	0	0	0	0	0	8.97E-05	1.60E-05	0	0	3.41E-05	0.000137577	0	0	2.21E-05	4.02E-05	0	0
k__Bacteria	p__Firmicutes	c__Clostridia	o__Clostridiales	f__Veillonellaceae	g__Selenomonas	s__noxia	0	0	0	0	0	7.17E-05	0	0	0	0	0	0	0	0	0	0	0	0	0	0	1.89E-05	1.22E-05	0	0	0	0	0	0	0	0	0	1.79E-05	0	0	0	0	0	0	1.62E-05	8.85E-05	4.02E-05	0	0
k__Bacteria	p__Firmicutes	c__Clostridia	o__Clostridiales	f__Veillonellaceae	g__Veillonella	Other	0	2.16E-05	0	0	0	0.00021511	0	5.42E-05	0	0	1.51E-05	2.14E-05	0	0.00013664	3.22E-05	4.50E-05	0	0	2.29E-05	3.97E-05	3.78E-05	0	8.84E-05	0	6.45E-05	0	0	0	0.000210339	0	0	1.79E-05	4.80E-05	0	0	6.82E-05	0	2.23E-05	0.000484754	0.000132749	0	0	0
k__Bacteria	p__Firmicutes	c__Clostridia	o__Clostridiales	f__Veillonellaceae	g__Veillonella	s__	0	0	1.66E-05	0	0	0	0	0	0	0	0.008937603	6.43E-05	0	0	0	2.25E-05	0	0	0.001880863	0	0.000207857	0.000644079	0	0.000230894	0	0	0	0	0	0	0	0	0	0	0	0.000102291	2.29E-05	0	1.62E-05	0.019779636	0	2.05E-05	0
k__Bacteria	p__Firmicutes	c__Clostridia	o__Clostridiales	f__Veillonellaceae	g__Veillonella	s__dispar	0.001138282	0.000905797	0.001413745	0.002429316	0.006139595	0.055785272	0.021766585	0.031746606	0.004434409	0.001444605	0.016893881	0.005012961	0.076073292	0.062125663	0.001385309	0.020376951	0.005060431	0.005193119	0.030047939	0.018045232	0.022221802	0.014437099	0.061534155	0.007319326	0.018039641	0.001948685	0.001810027	0.000959765	0.031550902	0.00331383	0.000211791	0.020291727	0.017445951	0.000952169	0.000951843	0.102547054	0.005319637	0.000959929	0.054292501	0.06774636	0.004462132	0.000225059	0.000599348
k__Bacteria	p__Firmicutes	c__Clostridia	o__Clostridiales	f__Veillonellaceae	g__Veillonella	s__parvula	0	6.47E-05	0	0	0.000107712	2.39E-05	2.97E-05	0.000108474	0	0	0	0	0	1.14E-05	0	9.00E-05	4.52E-05	0	0.000412872	0.000934059	1.89E-05	0	0	0	3.87E-05	1.71E-05	6.41E-05	0	0.000584276	2.59E-05	0	1.79E-05	0.000255853	0	0	0.00011934	6.88E-05	4.46E-05	8.08E-05	0.000176999	1.34E-05	0	0
k__Bacteria	p__Firmicutes	c__Clostridia	o__Clostridiales	f__[Acidaminobacteraceae]	g__Fusibacter	s__	0	0	0	0	3.08E-05	0	0	0	0	0	0	0	0	0	0	0	0	0	0	0	0	0	0	0	0	0	0	0	0	0	0	0	0	0	0	0	0	0	0	0	0	0	0
k__Bacteria	p__Firmicutes	c__Clostridia	o__Clostridiales	f__[Mogibacteriaceae]	g__	s__	0.000490639	0	0	0.000248785	0	0	1.49E-05	0	0	0.000518576	0	4.28E-05	1.90E-05	6.83E-05	0.000483247	0	2.26E-05	0	2.29E-05	0.000178862	1.89E-05	6.08E-05	2.95E-05	0	0	0	0.000272305	1.88E-05	4.67E-05	0	0.000288806	0.000143531	1.60E-05	4.76E-05	0.000148725	5.11E-05	0.000298083	0.000156267	1.62E-05	2.21E-05	1.34E-05	0.000491039	0.000391881
k__Bacteria	p__Firmicutes	c__Clostridia	o__Clostridiales	f__[Mogibacteriaceae]	g__Anaerovorax	s__	0	0	0	0	0	0	0	0	0	0	0	0	0	0	0	0	0	0	0	0	0	0	0	0	0	0	0	0	0	0	0	0	0	0	0	0	0	0	0	0	0	0	0
k__Bacteria	p__Firmicutes	c__Clostridia	o__Clostridiales	f__[Mogibacteriaceae]	g__Mogibacterium	s__	0	0	0	0	0	0	0	0	0	0	0	0	0	1.14E-05	0	0	0	0	0	0	0	0	1.47E-05	0	0	0	0	0	2.34E-05	0	0	3.59E-05	0	0	0	1.70E-05	9.17E-05	0	0	2.21E-05	0	0	0
k__Bacteria	p__Firmicutes	c__Clostridia	o__Clostridiales	f__[Tissierellaceae]	g__	s__	0	0	0	0	0	0	0	0	0	0	0	0	0	0	0	0	0	0	0	0	0	0	0	0	0	0	0	0	0	0	0	0	0	0	0	0	0	0	0	0	0	0	0
k__Bacteria	p__Firmicutes	c__Clostridia	o__Clostridiales	f__[Tissierellaceae]	g__1-68	s__	0	0	0	0	0	0	0	0.000705078	0	0	0	2.14E-05	0	2.28E-05	0	0	0	0	0	0	0	1.22E-05	0	0	0	0	0	0	0	5.18E-05	0	0	0	1.59E-05	0	0	9.17E-05	0	0	0	0	0	0
k__Bacteria	p__Firmicutes	c__Clostridia	o__Clostridiales	f__[Tissierellaceae]	g__Anaerococcus	s__	1.96E-05	0	0	0	0	2.39E-05	1.49E-05	1.81E-05	0	0	3.02E-05	0	0	0	3.22E-05	2.25E-05	0	0.000788241	0	0	0	0.000121524	0	0	0	0	0	0	0	0	0	0	0	0	0	0	0	0	0	4.42E-05	0	0	0
k__Bacteria	p__Firmicutes	c__Clostridia	o__Clostridiales	f__[Tissierellaceae]	g__Finegoldia	s__	0	4.31E-05	0	0	0	0	0	0	0	0	0	2.14E-05	0	0	0	0.000112456	0	0.00032457	0	0	0	4.86E-05	2.95E-05	0	0	0	0	0	0	0	0	0	0	0	0	1.70E-05	0	0	1.62E-05	4.42E-05	0	0	0
k__Bacteria	p__Firmicutes	c__Clostridia	o__Clostridiales	f__[Tissierellaceae]	g__Parvimonas	s__	0	0	0	0	0	0	0	0	0	0	0	0	0	4.55E-05	0	4.50E-05	0	0	0	0	0	8.51E-05	1.47E-05	0	0	0	3.20E-05	0	0	0	0	0	1.60E-05	0	0	1.70E-05	6.88E-05	0	1.62E-05	0	0	0	0
k__Bacteria	p__Firmicutes	c__Clostridia	o__Clostridiales	f__[Tissierellaceae]	g__Peptoniphilus	s__	0	0	0	0	3.08E-05	0	0	3.62E-05	0	0	4.53E-05	0	0	1.14E-05	0	9.00E-05	0	0.000231836	0	0	0	8.51E-05	1.47E-05	0	1.29E-05	0	0	0	0	2.59E-05	1.93E-05	0	0	1.59E-05	0	0	0	0	0	0	0	0	0
k__Bacteria	p__Firmicutes	c__Clostridia	o__Clostridiales	f__[Tissierellaceae]	g__Sedimentibacter	s__	0	0	0	0	1.54E-05	0	0	0	0	0	0	0	0	0	0	0	0	0	0	0	0	0	0	0	0	0	0	0	0	0	0	0	0	0	0	0	0	0	0	0	0	0	0
k__Bacteria	p__Firmicutes	c__Clostridia	o__Clostridiales	f__[Tissierellaceae]	g__WAL_1855D	s__	0	0	0	0	0	0	0	0	0	1.85E-05	3.02E-05	0	0	3.42E-05	0	0	0	0	2.29E-05	0	0	0.000802061	0	0	5.16E-05	0	0	0	0	0	0	0	0	3.17E-05	0	0	0	0	0	0	0	4.09E-05	0
k__Bacteria	p__Firmicutes	c__Clostridia	o__Clostridiales	f__[Tissierellaceae]	g__ph2	s__	7.85E-05	0	0	0	0	0	0	0	0	0	0	0	0	0	0	6.75E-05	0	0	0	0	0	1.22E-05	0	0	0	0	0	0	0	0	0	0	0	0	0	0	0	0	0	0	0	0	0
k__Bacteria	p__Firmicutes	c__Clostridia	o__SHA-98	f__	g__	s__	0	0	0	0	0	0	0	0	0	0	0	0	0	0	0	0	0	0	0	0	0	0	0	0	0	0	0	0	0	0	0	0	0	0	0	0	0	0	0	0	0	0	3.46E-05
k__Bacteria	p__Firmicutes	c__Erysipelotrichi	o__Erysipelotrichales	f__Erysipelotrichaceae	Other	Other	0	0	0	0	0	0	0	0	0	0	0	0	0	0	0	0	0	0	0	0	0	0	0	0	0	0	0	0	0	0	0	0	0	0	0	0	0	0	0	0	0	0	0
k__Bacteria	p__Firmicutes	c__Erysipelotrichi	o__Erysipelotrichales	f__Erysipelotrichaceae	g__	s__	0.009616517	0.005499482	8.32E-05	0.00168296	0.001507971	0.000812639	0.003253844	0.001536709	0.007343219	0.001500167	0.021664629	0.005162921	0.010247229	0.003518481	0.008118557	0.00382349	0.009443127	0.002225622	0.000550497	0.001093048	0.008900059	0.006392184	0.008721144	0.01327638	0.001316197	0.001589716	0.013471088	0.001129135	0.012550248	0.025216176	0.000770149	0.001596785	0.003166176	0.003031072	0.004521253	0.022657529	0.00084839	0.000647394	0.00937192	0	0.003577746	0.000757018	0.000668503
k__Bacteria	p__Firmicutes	c__Erysipelotrichi	o__Erysipelotrichales	f__Erysipelotrichaceae	g__Allobaculum	s__	0	0	0	0	0	2.39E-05	0	0	0	0	0	0	0	0	0	0	0	0	0	0	0	0	1.47E-05	2.31E-05	0	0	0	0	0	0	0	0	0	1.59E-05	0	6.82E-05	0	0	0	2.21E-05	1.34E-05	0	0
k__Bacteria	p__Firmicutes	c__Erysipelotrichi	o__Erysipelotrichales	f__Erysipelotrichaceae	g__Bulleidia	s__moorei	3.93E-05	0	0	4.39E-05	0	0.000262913	1.49E-05	1.81E-05	0	0	0	0.000214229	0.000133328	5.69E-05	0	4.50E-05	4.52E-05	0	9.17E-05	0	7.56E-05	0.000145829	0.000235707	2.31E-05	6.45E-05	1.71E-05	0.000272305	0	0	2.59E-05	0	1.79E-05	3.20E-05	0.000142825	2.97E-05	0.000204583	0.000596166	0	0.000129268	0.000154874	2.68E-05	8.18E-05	0
k__Bacteria	p__Firmicutes	c__Erysipelotrichi	o__Erysipelotrichales	f__Erysipelotrichaceae	g__Catenibacterium	s__	0	0	0.00217883	0	0.000400074	0	0	0	0	0	0	0	0	0	0	0	0	0	0	0	0	0	0	0	0	0	1.60E-05	0	0	0	0	0	0	0	0	0	0	0	0	2.21E-05	0	0	0
k__Bacteria	p__Firmicutes	c__Erysipelotrichi	o__Erysipelotrichales	f__Erysipelotrichaceae	g__Clostridium	Other	0	0.000431332	0	0	0	0	0	0	0	0	3.02E-05	0	0	0	0	0	0	0	0	9.94E-05	0	0	1.47E-05	0	0	0	0	0	0	0	0.000577612	0.001166191	0	0	0	1.70E-05	0	0.00011162	0	0	0	0	0.000172889
k__Bacteria	p__Firmicutes	c__Erysipelotrichi	o__Erysipelotrichales	f__Erysipelotrichaceae	g__Coprobacillus	s__	0	0	0	0	0	0	0	0	0	0	0	0	0	0	0	0	0	0.014512913	0	0.001192416	0	1.22E-05	0	0	0.000348405	0	1.60E-05	0	0	0	0	0	0	0	0	0	6.88E-05	0.001406407	0	0	1.34E-05	0	8.07E-05
k__Bacteria	p__Firmicutes	c__Erysipelotrichi	o__Erysipelotrichales	f__Erysipelotrichaceae	g__Coprobacillus	s__cateniformis	5.89E-05	2.16E-05	0	2.93E-05	0	0	2.97E-05	0.001446315	0.000101707	0	0	0	0	0	0	0.000269893	2.26E-05	0	0	0	5.67E-05	0	0.000250438	0	7.74E-05	0	0	0	4.67E-05	0	0.000231045	1.79E-05	0	0	0.000356941	0	9.17E-05	0	0	0	0	0	1.15E-05
k__Bacteria	p__Firmicutes	c__Erysipelotrichi	o__Erysipelotrichales	f__Erysipelotrichaceae	g__Holdemania	s__	0.000667269	0	0	0.000746356	0	0	7.43E-05	0.002151393	0.001017066	3.70E-05	0	0.000107115	0	0	9.66E-05	0	0.000135547	0	0	0.000317978	0	0	0	9.24E-05	1.29E-05	8.55E-05	1.60E-05	0.000225827	0.002126765	0	0.000192537	0.002457972	0	0.000460215	0	0	0.000596166	2.23E-05	0	0	0.000227797	0.000716098	0.001602102
k__Bacteria	p__Firmicutes	c__Erysipelotrichi	o__Erysipelotrichales	f__Erysipelotrichaceae	g__[Eubacterium]	s__	0	0	0	5.85E-05	0	0	0	0	0	0	0	0	0	0	0	0	0	4.64E-05	0	0	0	0	0	0	0	0	0	0	0	0	0	0	0	0	0	0	0	0	0	0	0	0	0
k__Bacteria	p__Firmicutes	c__Erysipelotrichi	o__Erysipelotrichales	f__Erysipelotrichaceae	g__[Eubacterium]	s__biforme	0	0	0.003825427	0	0.00078476	0	0	0	0	0	0	0	0	1.14E-05	0	0	0.030136677	4.64E-05	0	0	0	0	0	6.93E-05	0	0	0	0	0	0.010019158	0	1.79E-05	0	0	0	0	2.29E-05	2.23E-05	0	0	0	0	0
k__Bacteria	p__Firmicutes	c__Erysipelotrichi	o__Erysipelotrichales	f__Erysipelotrichaceae	g__[Eubacterium]	s__dolichum	0.00017663	0.004140787	0.000266117	0.000834163	0.000307749	0.000143407	0.000638883	0.000325421	0.000366144	0.000148165	0.002838293	2.14E-05	0.006666413	0.003894241	0	0.000764698	0.000609963	0.003941206	6.88E-05	0.001729004	0.001776232	0.000243049	0.005509642	0.000115447	0.002013007	0.000290593	0.000128144	0.001035041	0.000817986	5.18E-05	0.000173284	0.00102266	0.000111936	0.000682388	0.001457509	0.01592335	0.000321013	0.000937605	0.000904875	0	0.00064319	0.000204599	0.000403407
k__Bacteria	p__Firmicutes	c__Erysipelotrichi	o__Erysipelotrichales	f__Erysipelotrichaceae	g__cc_115	s__	0	0	0	0	0	0	0	0	0	0	0	0	0	0	0	0	0	0	0	0	0	0	0	0	0	0	0	0	0	0	0	0	0	0	0	0	0	0	0	0	0	0	0
k__Bacteria	p__Firmicutes	c__Erysipelotrichi	o__Erysipelotrichales	f__Erysipelotrichaceae	g__p-75-a5	s__	0	0	0	0	0	0	1.49E-05	0	0	0	0	0	0	0	0	0	0	0	0	0	0	0	0	0	0	0	0	0	0	0	0	0	0	0	0	0	0	0	0	0	0	0	0
k__Bacteria	p__Fusobacteria	c__Fusobacteriia	o__Fusobacteriales	f__Fusobacteriaceae	g__Cetobacterium	s__somerae	0	0	0	0	0	0	0	0	0	0	0	0	0	1.14E-05	0	0	0	0	0.000160562	0	0	0	0	0	0	0	0	0	0	0	0	0	0	0	0	0	0	0	0	0	0	0	0
k__Bacteria	p__Fusobacteria	c__Fusobacteriia	o__Fusobacteriales	f__Fusobacteriaceae	g__Fusobacterium	s__	0	2.16E-05	0.030437097	0.00013171	0.033006093	0.004708526	0.012406211	0.000307342	0.000650922	3.70E-05	0.000362335	0.008119283	0	0.000364373	0	0.000742207	0.024127414	0.005564056	0.227378031	0.000317978	5.67E-05	0.023514972	0.035238137	0.003902101	0.000425828	0.000188031	0.081291046	0.009936392	0.000116855	0.013358877	0	0.000143531	0.004637329	0.002301076	0.042981647	0.003000546	0.001238191	0.000892957	0.000258536	0.000331873	0.043281342	0.000879777	0.000841392
k__Bacteria	p__Fusobacteria	c__Fusobacteriia	o__Fusobacteriales	f__Leptotrichiaceae	g__	s__	0	0	0	0	0	0	0	0	0	0	0	0	0	0	0	0	0	0	0	0	0	8.51E-05	0	0	0	0	0	0	0	0	0	0	0	0	0	0	6.88E-05	0	0	0	0	0	0
k__Bacteria	p__Fusobacteria	c__Fusobacteriia	o__Fusobacteriales	f__Leptotrichiaceae	g__Leptotrichia	s__	0	0	0	0	0	0	0	0	0	0	7.55E-05	4.28E-05	0	0.000842613	0	0	0	0	0.001789114	0.000158989	0.002021882	0.000972195	0	0	0	0	0	0	0	0	0	0.000161473	0	0	0	0.000920622	0.001077685	0	1.62E-05	0.000730121	0	0	0
k__Bacteria	p__Fusobacteria	c__Fusobacteriia	o__Fusobacteriales	f__Leptotrichiaceae	g__Sneathia	s__	0	0	0	0	0	0	0	0	0	0	0	0	0	0	0	0	0	0	0	0	0	0	0	0	0	0	0	0	0	0	0	0	0	0	0	0	0	0	0	0	0	0	0
k__Bacteria	p__GN02	c__3BR-5F	o__	f__	g__	s__	0	0	0	0	0	0	0	0	0	0	0	0	0	0	0	0	0	0	0	0	0	0	0	0	0	0	0	0	0	0	0	0	0	0	0	0	0	0	0	0	0	0	0
k__Bacteria	p__GN02	c__GKS2-174	o__	f__	g__	s__	0	0	0	0	0	0	0	0	0	0	0	0	0	0	0	0	0	0	0	0	0	0	0	0	0	0	0	0	0	0	0	0	0	0	0	0	0	0	0	0	0	0	0
k__Bacteria	p__Gemmatimonadetes	c__Gemm-1	o__	f__	g__	s__	0	0	0	0	0	0	0	0	0	0	0	0	0	0	0	0	0	0	0	0	0	0	0	0	0	0	0	0	0	0	0	0	0	0	0	0	0	0	0	0	0	0	0
k__Bacteria	p__Gemmatimonadetes	c__Gemm-5	o__	f__	g__	s__	0	0	0	0	0	0	0	0	0	0	0	0	0	0	0	0	0	0	0	0	0	0	0	0	0	0	0	0	0	0	0	0	0	0	0	0	0	0	0	0	0	0	0
k__Bacteria	p__Gemmatimonadetes	c__Gemmatimonadetes	o__	f__	g__	s__	0	0	0	0	0	0	0	0	0	0	1.51E-05	0	0	0	0	0	0	0	0	0	0	0	0	0	0	0	0	0	0	0	0	0	0	0	0	0	0	0	0	0	0	0	0
k__Bacteria	p__Gemmatimonadetes	c__Gemmatimonadetes	o__Gemmatimonadales	f__	g__	s__	0	0	0	0	1.54E-05	0	0	0	0	0	0	0	0	0	0	0	0	0	0	0	0	0	0	0	0	0	0	0	0	0	0	0	0	0	0	0	0	0	0	0	0	0	0
k__Bacteria	p__Gemmatimonadetes	c__Gemmatimonadetes	o__N1423WL	f__	g__	s__	0	0	0	0	0	0	0	0	0	0	0	0	0	0	0	0	0	0	0	0	0	0	0	0	0	0	0	0	0	0	0	0	0	0	0	0	0	0	0	0	0	0	0
k__Bacteria	p__Lentisphaerae	c__[Lentisphaeria]	o__Victivallales	f__Victivallaceae	g__	s__	0	0	0	1.46E-05	0	0	0	0	0.000203413	0	0	0	0	0	0	0	0	0	0	0	0	1.22E-05	0	0	0	0	0	0	0	0	0	0	0	0	0	0	0	0	0	0	0	0	0
k__Bacteria	p__Nitrospirae	c__Nitrospira	o__Nitrospirales	f__0319-6A21	g__	s__	0	0	0	0	0	0	0	0	0	0	0	0	0	0	0	0	0	0	0	0	0	0	0	0	0	0	0	0	0	0	0	1.79E-05	0	0	0	0	0	0	0	0	0	0	0
k__Bacteria	p__Nitrospirae	c__Nitrospira	o__Nitrospirales	f__Nitrospiraceae	g__Nitrospira	s__	0	0	0	1.46E-05	0	0	0	0	0	0	0	0	0	0	0	0	0	0	0	0	0	0	0	0	0	0	0	0	0	0	0	0	0	0	0	0	0	0	0	0	0	0	0
k__Bacteria	p__Planctomycetes	c__Phycisphaerae	o__WD2101	f__	g__	s__	0	0	0	0	0	0	2.97E-05	1.81E-05	0	0	0	0	0	4.55E-05	0	0	0	0	0	0	0	0	0	0	0	0	1.60E-05	0	0	0	0	0	0	0	0	0	0	0	0	0	0	0	0
k__Bacteria	p__Planctomycetes	c__Planctomycetia	o__Gemmatales	f__Gemmataceae	g__Gemmata	s__	0	0	0	0	0	0	1.49E-05	0	0	0	0.000150973	0	0	0	0	0	0	0	0	0	0	0	0	0	0	0	0	0	0	0	0	0	0	0	0	0	0	0	0	0	0	0	0
k__Bacteria	p__Planctomycetes	c__Planctomycetia	o__Pirellulales	f__Pirellulaceae	g__	s__	0	0	0	0	3.08E-05	0	0	0	0	0	3.02E-05	0	0	0	0	0	0	0	0	0	0	1.22E-05	0	0	0	1.71E-05	0	0	0	0	0	0	0	0	0	0	0	0	0	0	0	0	0
k__Bacteria	p__Planctomycetes	c__Planctomycetia	o__Pirellulales	f__Pirellulaceae	g__A17	s__	0	0	0	0	0	0	0	0	0	0	0	0	0	0	0	0	0	0	0	0	0	0	0	0	0	0	0	1.88E-05	0	0	0	0	0	0	0	0	0	0	0	0	0	0	0
k__Bacteria	p__Planctomycetes	c__Planctomycetia	o__Planctomycetales	f__Planctomycetaceae	g__Planctomyces	s__	0	0	0	0	0	0	0	0	0	0	0	0	0	1.14E-05	0	0	0	0	0	0	0	0	0	0	0	0	0	0	0	0	0	0	0	0	0	0	0	0	0	0	0	0	0
k__Bacteria	p__Proteobacteria	c__Alphaproteobacteria	o__	f__	g__	s__	0	0	0	0	0	0	0	0	0	0	1.51E-05	0	0	0	0	0	0	0.000231836	0	0	0	0	0	0	0	0	0	0	0	0	0	0	0	0	0	0	0	0	0	0	0	0	0
k__Bacteria	p__Proteobacteria	c__Alphaproteobacteria	o__Caulobacterales	f__Caulobacteraceae	g__	s__	0	0	0	0	6.15E-05	0	0	0	0	0	3.02E-05	0	0	1.14E-05	0	0	0	0.000510038	0	0	0	0	0	0	0	0	0	0	0	0	0	0	0	0	0	0	0	0	0	0	0	0	0
k__Bacteria	p__Proteobacteria	c__Alphaproteobacteria	o__Caulobacterales	f__Caulobacteraceae	g__Brevundimonas	s__	0	0	0	0	1.54E-05	0	0	0	0	0	0	0	0	2.28E-05	0	0	0	0.000370937	2.29E-05	0	0	0	0	0	0	0	0	0	0	0	0	0	0	1.59E-05	0	0	0	0	0	4.42E-05	0	0	0
k__Bacteria	p__Proteobacteria	c__Alphaproteobacteria	o__Caulobacterales	f__Caulobacteraceae	g__Brevundimonas	s__diminuta	1.96E-05	2.16E-05	0	0	3.08E-05	0	0	0	0	0	0	0	0	0	0	0	0	0.000463671	0	0	0	0	0	0	0	0	1.60E-05	0	0	2.59E-05	0	0	0	0	0	0	2.29E-05	0	0	2.21E-05	0	0	0
k__Bacteria	p__Proteobacteria	c__Alphaproteobacteria	o__Caulobacterales	f__Caulobacteraceae	g__Mycoplana	s__	0	0	0	0	0.000353911	0	0	1.81E-05	0	0	0.000196265	0	3.81E-05	4.55E-05	3.22E-05	2.25E-05	2.26E-05	0.003941206	2.29E-05	0	0	2.43E-05	1.47E-05	0	0	5.13E-05	6.41E-05	0	2.34E-05	0	0	1.79E-05	1.60E-05	0	0	3.41E-05	4.59E-05	0	0	0	0	0	0
k__Bacteria	p__Proteobacteria	c__Alphaproteobacteria	o__Caulobacterales	f__Caulobacteraceae	g__Phenylobacterium	s__	0	0	0	0	0	0	0	0	0	0	0	0	0	0	0	0	0	0	0	0	0	0	0	0	0	0	0	0	0	0	0	0	0	0	0	0	0	0	0	0	0	0	0
k__Bacteria	p__Proteobacteria	c__Alphaproteobacteria	o__Ellin329	f__	g__	s__	0	0	0	0	0	0	0	0	0	0	0	0	0	0	0	0	0	0	0	0	0	0	0	0	0	0	0	0	0	0	0	0	0	0	0	0	0	0	0	0	0	0	0
k__Bacteria	p__Proteobacteria	c__Alphaproteobacteria	o__RF32	f__	g__	s__	0	0	0	0	0	2.39E-05	0	0	0	0	0	0	1.90E-05	0	0	0	0	0.000231836	0	0	0	2.43E-05	0	0	0	0	1.60E-05	0	0	0	0.007932535	0	0	0	0.000237961	0	0	0	0	4.42E-05	0	0.024776987	0
k__Bacteria	p__Proteobacteria	c__Alphaproteobacteria	o__Rhizobiales	f__	g__	s__	3.93E-05	0	0	0	0.000153875	0	0	0	0	0	6.04E-05	0	0	1.14E-05	0	2.25E-05	0	0.000834608	0	0	0	0	0	0	0	0	1.60E-05	0	0	0	0	0	0	1.59E-05	0	1.70E-05	4.59E-05	0	0	0.000132749	0	0	0
k__Bacteria	p__Proteobacteria	c__Alphaproteobacteria	o__Rhizobiales	f__Aurantimonadaceae	Other	Other	0	0	0	0	0	0	0	0	0	0	1.51E-05	0	0	0	0	0	0	0	0	0	0	0	0	0	0	0	0	0	0	0	0	0	0	0	0	0	0	0	0	0	0	0	0
k__Bacteria	p__Proteobacteria	c__Alphaproteobacteria	o__Rhizobiales	f__Aurantimonadaceae	g__	s__	0	0	0	0	0.000169262	0	1.49E-05	0	0	0	0	0	0	4.55E-05	0	0	0	0	0	0	0	0	0	0	0	0	0	0	0	0	0	0	0	0	0	0	0	0	0	0	0	0	0
k__Bacteria	p__Proteobacteria	c__Alphaproteobacteria	o__Rhizobiales	f__Aurantimonadaceae	g__Aurantimonas	Other	0	0	0	0	4.62E-05	0	2.97E-05	0	0	0	0	0	0	4.55E-05	0	0	0	0	0	0	0	0	0	0	0	0	0	0	0	0	0	0	0	0	0	0	0	0	0	0	0	0	0
k__Bacteria	p__Proteobacteria	c__Alphaproteobacteria	o__Rhizobiales	f__Beijerinckiaceae	g__	s__	0	0	0	0	1.54E-05	0	0	0	0	0	0.000181168	0	0	1.14E-05	0	0	0	0	0	0	0	0	0	0	0	0	0	0	0	0	0	0	0	0	0	0	0	0	0	0	0	0	0
k__Bacteria	p__Proteobacteria	c__Alphaproteobacteria	o__Rhizobiales	f__Beijerinckiaceae	g__Beijerinckia	s__	0	0	0	0	1.54E-05	0	0	0	0	0	0	0	0	0	0	0	0	0	0	0	0	0	0	0	0	0	0	0	0	0	0	0	0	0	0	0	0	0	0	0	0	0	0
k__Bacteria	p__Proteobacteria	c__Alphaproteobacteria	o__Rhizobiales	f__Bradyrhizobiaceae	Other	Other	0	0	0	0	0	0	0	0	0	0	1.51E-05	0	0	0	0	0	0	0.000185469	0	0	0	0	0	0	0	0	0	0	0	0	0	0	0	0	0	0	2.29E-05	0	0	2.21E-05	1.34E-05	0	0
k__Bacteria	p__Proteobacteria	c__Alphaproteobacteria	o__Rhizobiales	f__Bradyrhizobiaceae	g__	s__	0	0	0	0	1.54E-05	0	0	0	0	0	3.02E-05	0	0	0	0	0	0	0	0	0	0	1.22E-05	1.47E-05	0	0	0	0	0	0	0	0	0	0	0	0	0	0	0	0	0	0	0	0
k__Bacteria	p__Proteobacteria	c__Alphaproteobacteria	o__Rhizobiales	f__Bradyrhizobiaceae	g__Balneimonas	s__	0	0	0	0	0	0	0	0	0	0	0.000135876	0	0	0	0	0	0	0	0	0	0	0	0	0	0	0	0	0	0	0	0	0	0	0	0	0	0	0	0	0	0	0	0
k__Bacteria	p__Proteobacteria	c__Alphaproteobacteria	o__Rhizobiales	f__Bradyrhizobiaceae	g__Bradyrhizobium	s__	0	0	0	0	1.54E-05	0	0	0	0	0	0	0	0	1.14E-05	0	0	0	0.000370937	0	0	0	0	1.47E-05	0	0	0	1.60E-05	0	0	0	0	0	0	0	0	0	0	0	0	0	0	0	0
k__Bacteria	p__Proteobacteria	c__Alphaproteobacteria	o__Rhizobiales	f__Brucellaceae	g__Ochrobactrum	s__	0	0	0	2.93E-05	1.54E-05	0	0	0	0	0	1.51E-05	0	1.90E-05	0	0	0	0	0.000417304	0	0	0	0	0	0	0	0	0	0	0	0	0	0	0	0	0	0	0	0	0	0	0	0	0
k__Bacteria	p__Proteobacteria	c__Alphaproteobacteria	o__Rhizobiales	f__Hyphomicrobiaceae	g__	s__	0	0	0	0	0	0	0	0	0	0	0	0	0	0	0	0	0	0.000185469	0	0	0	0	0	0	0	0	0	0	0	0	0	0	0	0	0	0	0	0	0	0	0	0	0
k__Bacteria	p__Proteobacteria	c__Alphaproteobacteria	o__Rhizobiales	f__Hyphomicrobiaceae	g__Devosia	s__	0	0	0	0	4.62E-05	0	0	0	0	0	0	0	0	0	0	0	0	0	0	0	0	0	0	0	0	0	0	0	0	0	0	0	0	0	0	0	0	0	0	0	0	0	0
k__Bacteria	p__Proteobacteria	c__Alphaproteobacteria	o__Rhizobiales	f__Hyphomicrobiaceae	g__Hyphomicrobium	s__	0	0	0	0	0	0	0	0	0	0	0	0	1.90E-05	0	0	0	0	0	0	0	0	0	0	0	0	0	0	0	0	0	0	0	0	0	0	0	0	0	0	0	0	0	0
k__Bacteria	p__Proteobacteria	c__Alphaproteobacteria	o__Rhizobiales	f__Hyphomicrobiaceae	g__Pedomicrobium	s__	0	0	0	0	0	0	0	0	0	0	0	0	0	0	0	0	0	0.000602773	0	0	0	0	0	0	0	0	0	0	0	0	0	0	0	0	0	0	0	0	0	0	0	0	0
k__Bacteria	p__Proteobacteria	c__Alphaproteobacteria	o__Rhizobiales	f__Hyphomicrobiaceae	g__Rhodoplanes	s__	1.96E-05	0	0	0	1.54E-05	0	0	1.81E-05	0	0	0	0	0	0	0	0	0	0.00064914	0	0	0	0	0	0	0	0	0	0	0	0	0	0	0	0	0	0	2.29E-05	0	0	0	0	0	0
k__Bacteria	p__Proteobacteria	c__Alphaproteobacteria	o__Rhizobiales	f__Methylobacteriaceae	g__	s__	0	0	0	0	7.69E-05	0	0	0	2.03E-05	0	0	0	0	2.28E-05	0	0	0	0	0	0	0	0	0	0	0	0	0	0	0	0	0	0	0	0	0	0	0	0	0	0	0	0	0
k__Bacteria	p__Proteobacteria	c__Alphaproteobacteria	o__Rhizobiales	f__Methylobacteriaceae	g__Methylobacterium	s__	0	0	0	0	0.000415461	0	0	0	0	0	3.02E-05	0	0	3.42E-05	0	0	0	0.000231836	0	0	0	2.43E-05	1.47E-05	0	0	0	0	0	0	0	0	0	0	0	0	0	0	0	0	0	0	0	0
k__Bacteria	p__Proteobacteria	c__Alphaproteobacteria	o__Rhizobiales	f__Methylobacteriaceae	g__Methylobacterium	s__adhaesivum	0	0	0	0	0.000153875	0	0	0	0	0	0	0	0	1.14E-05	0	0	0	0	0	0	0	0	0	0	0	0	0	0	2.34E-05	0	0	0	0	0	0	0	0	0	0	0	0	0	0
k__Bacteria	p__Proteobacteria	c__Alphaproteobacteria	o__Rhizobiales	f__Methylocystaceae	g__Pleomorphomonas	s__oryzae	0	0	0	0	0	0	0	0	0	0	0	0	0	0	0	0	0	0	0	0	0	0	1.47E-05	0	0	0	0	0	0	0	0	0	0	0	0	0	0	0	0	0	0	0	0
k__Bacteria	p__Proteobacteria	c__Alphaproteobacteria	o__Rhizobiales	f__Phyllobacteriaceae	g__	s__	0	0	0	0	0	0	1.49E-05	0	0	0	3.02E-05	0	0	1.14E-05	0	0	2.26E-05	4.64E-05	0	0	0	0	0	0	0	0	0	0	0	0	0	0	0	0	0	0	0	0	0	0	0	0	0
k__Bacteria	p__Proteobacteria	c__Alphaproteobacteria	o__Rhizobiales	f__Phyllobacteriaceae	g__Mesorhizobium	s__	0	0	0	0	0	2.39E-05	0	0	0	0	0	0	0	0	0	0	0	0	0	0	0	0	0	0	0	0	0	0	0	0	0	0	0	0	0	1.70E-05	0	0	0	0	0	0	0
k__Bacteria	p__Proteobacteria	c__Alphaproteobacteria	o__Rhizobiales	f__Rhizobiaceae	g__Agrobacterium	s__	0	0	0	0	1.54E-05	0	0	0	0	0	1.51E-05	0	0	0	0	0	0	0	0	0	0	0	0	0	0	0	0	0	0	0	0	0	0	1.59E-05	0	0	2.29E-05	0	0	0	0	0	0
k__Bacteria	p__Proteobacteria	c__Alphaproteobacteria	o__Rhizobiales	f__Rhodobiaceae	g__Afifella	s__	0	0	0	0	0	0	0	0	0	0	1.51E-05	0	0	0	0	0	0	9.27E-05	0	0	0	0	0	0	0	0	0	0	0	0	0	0	0	0	0	0	0	0	0	0	0	0	0
k__Bacteria	p__Proteobacteria	c__Alphaproteobacteria	o__Rhizobiales	f__Xanthobacteraceae	g__Labrys	s__	0	0	0	0	3.08E-05	0	0	0	0	0	0	0	0	0	0	0	0	0	0	0	0	0	0	0	0	0	0	0	0	0	0	0	0	0	0	0	0	0	0	0	0	0	0
k__Bacteria	p__Proteobacteria	c__Alphaproteobacteria	o__Rhodobacterales	f__Hyphomonadaceae	g__	s__	0	0	0	0	0	0	0	0	0	0	0	0	0	0	0	0	0	0	0	0	0	0	0	0	0	0	0	0	0	0	0	0	0	0	0	0	0	0	0	0	0	0	0
k__Bacteria	p__Proteobacteria	c__Alphaproteobacteria	o__Rhodobacterales	f__Rhodobacteraceae	Other	Other	0	0	0	0	0	0	0	0	0	0	0	0	0	0	0	0	0	0	0	0	0	0	0	0	0	0	0	0	0	0	0	0	0	0	2.97E-05	0	0	0	0	0	0	0	0
k__Bacteria	p__Proteobacteria	c__Alphaproteobacteria	o__Rhodobacterales	f__Rhodobacteraceae	g__	s__	0	0	0	0	4.62E-05	0	0	0	0	0	0	0	0	0	0	0	0	0.000231836	0	0	0	0	0	0	0	0	0	0	0	0	0	0	0	0	0	0	0	0	0	0	0	0	0
k__Bacteria	p__Proteobacteria	c__Alphaproteobacteria	o__Rhodobacterales	f__Rhodobacteraceae	g__Paracoccus	s__	0	0	0	0	4.62E-05	0	1.49E-05	0	0	0	1.51E-05	0	0	0	0	0	0	0	0	0	0	0	0	0	0	0	1.60E-05	0	0	0	0	0	0	0	0	0	2.29E-05	0	0	2.21E-05	0	0	0
k__Bacteria	p__Proteobacteria	c__Alphaproteobacteria	o__Rhodobacterales	f__Rhodobacteraceae	g__Paracoccus	s__aminovorans	0	0	0	0	7.69E-05	0	1.49E-05	0	0	0	0	0	0	1.14E-05	0	0	0	0	0	0	0	0	0	0	0	0	0	0	0	0	0	0	0	0	0	5.11E-05	4.59E-05	0	0	0	0	0	0
k__Bacteria	p__Proteobacteria	c__Alphaproteobacteria	o__Rhodobacterales	f__Rhodobacteraceae	g__Rhodobacter	s__	0	0	0	0	1.54E-05	0	0	0	0	0	0	0	0	0	0	0	0	0	0	0	0	0	0	0	0	0	0	1.88E-05	0	0	0	0	0	0	0	0	0	0	0	0	0	0	0
k__Bacteria	p__Proteobacteria	c__Alphaproteobacteria	o__Rhodobacterales	f__Rhodobacteraceae	g__Rubellimicrobium	s__	1.96E-05	2.16E-05	0	0	0.000830923	0	1.49E-05	0	0	0	0.000150973	0	0	0	0	2.25E-05	0	0	0	0	0	0	0	0	0	0	0	0	0	2.59E-05	0	0	0	0	0	0	0	0	0	0	0	0	0
k__Bacteria	p__Proteobacteria	c__Alphaproteobacteria	o__Rhodospirillales	f__Acetobacteraceae	g__	s__	0	0	0	0	3.08E-05	0	0	0	0	0	3.02E-05	0	0	1.14E-05	0	0	0	0	0	0	0	0	0	0	0	1.71E-05	0	0	0	0	0	0	0	0	0	0	0	0	0	0	0	0	0
k__Bacteria	p__Proteobacteria	c__Alphaproteobacteria	o__Rhodospirillales	f__Acetobacteraceae	g__Roseomonas	Other	0	0	0	0	3.08E-05	0	0	0	0	0	0	0	0	0	0	0	0	0	0	0	0	1.22E-05	0	0	0	0	0	0	0	0	0	0	0	0	0	0	0	0	0	0	0	0	0
k__Bacteria	p__Proteobacteria	c__Alphaproteobacteria	o__Rhodospirillales	f__Acetobacteraceae	g__Roseomonas	s__	0	0	0	0	0	0	0	0	0	0	0	0	0	0	0	0	0	0	0	0	0	0	0	0	0	0	0	0	0	0	0	0	0	1.59E-05	0	0	0	0	0	0	0	0	0
k__Bacteria	p__Proteobacteria	c__Alphaproteobacteria	o__Rhodospirillales	f__Rhodospirillaceae	g__	s__	0	0	0	2.93E-05	9.23E-05	0	0	0	0	0	4.53E-05	0	1.90E-05	0	3.22E-05	0	2.26E-05	0.001020077	0	0	0	0	0	0	0	0	0	0	0	0	0	0	0	0	0	1.70E-05	2.29E-05	0	0	0	0	0	0
k__Bacteria	p__Proteobacteria	c__Alphaproteobacteria	o__Rhodospirillales	f__Rhodospirillaceae	g__Phaeospirillum	s__	0	0	0	0	1.54E-05	0	0	0	0	0	0	0	0	0	0	0	0	0	0	0	0	0	0	0	0	0	0	0	0	0	0	0	0	0	0	0	4.59E-05	0	0	0	0	0	0
k__Bacteria	p__Proteobacteria	c__Alphaproteobacteria	o__Rhodospirillales	f__Rhodospirillaceae	g__Skermanella	s__	0	0	0	0	1.54E-05	0	1.49E-05	0	0	0	0	0	0	0	0	0	0	0	0	0	0	0	0	0	0	0	0	0	0	0	0	0	0	0	0	0	0	0	0	0	0	0	0
k__Bacteria	p__Proteobacteria	c__Alphaproteobacteria	o__Rickettsiales	f__	g__	s__	0	0	0	0	0	0	0	0	0	0	0	0	0	0	0	0	2.26E-05	0.00032457	0	0	0	0	0	0	0	1.71E-05	0	0	0	0	0	0	0	0	0	0	0	0	0	0	0	0	0
k__Bacteria	p__Proteobacteria	c__Alphaproteobacteria	o__Rickettsiales	f__Rickettsiaceae	g__	s__	0	0	0	0	0	0	0	0	0	0	0	0	0	0	0	0	0	0	0	0	0	0	0	0	0	0	0	1.88E-05	0	0	0	0	0	0	0	0	0	0	0	0	0	0	0
k__Bacteria	p__Proteobacteria	c__Alphaproteobacteria	o__Rickettsiales	f__Rickettsiaceae	g__Wolbachia	s__	0	0	0	0	0	0	0	0	0	0	1.51E-05	0	0	0	0	0	0	0	0	0	0	0	0	0	0	0	0	0	0	0	0	0	0	0	0	0	0	0	0	0	0	0	0
k__Bacteria	p__Proteobacteria	c__Alphaproteobacteria	o__Rickettsiales	f__mitochondria	Other	Other	0	0	0	0	6.15E-05	4.78E-05	1.49E-05	0	0	0	4.53E-05	0	0	1.14E-05	0	0	0	0	2.29E-05	0	0	0	0	0	0	0	0	0	0	0	0	0	0	0	0	0	0.000114647	0	0	0	0	0	0
k__Bacteria	p__Proteobacteria	c__Alphaproteobacteria	o__Sphingomonadales	Other	Other	Other	0	0	0	0	0	0	0	0	0	0	0	0	0	0	0	0	0	0	0	0	0	0	0	0	0	0	0	0	0	0	0	0	1.60E-05	0	0	0	0	0	0	0	0	0	0
k__Bacteria	p__Proteobacteria	c__Alphaproteobacteria	o__Sphingomonadales	f__Erythrobacteraceae	Other	Other	0	0	0	0	3.08E-05	0	0	0	0	0	0	0	0	0	0	0	0	0	0	0	0	0	0	0	0	0	0	0	0	0	0	0	0	0	0	0	0	0	0	0	0	0	0
k__Bacteria	p__Proteobacteria	c__Alphaproteobacteria	o__Sphingomonadales	f__Erythrobacteraceae	g__	s__	0	0	0	0	7.69E-05	0	0	0	0	0	3.02E-05	0	0	0	0	0	0	0.000417304	0	0	0	0	0	0	0	0	0	0	0	0	0	0	0	0	0	0	0	0	0	0	0	0	0
k__Bacteria	p__Proteobacteria	c__Alphaproteobacteria	o__Sphingomonadales	f__Erythrobacteraceae	g__Altererythrobacter	Other	0	0	0	0	1.54E-05	0	0	0	0	0	0	0	0	0	0	0	0	0	0	0	0	0	0	0	0	0	0	0	0	0	0	0	0	0	0	0	0	0	0	0	0	0	0
k__Bacteria	p__Proteobacteria	c__Alphaproteobacteria	o__Sphingomonadales	f__Sphingomonadaceae	g__	s__	0	0	0	0	0.000246199	0	0	0	0	0	0.000150973	4.28E-05	0	9.11E-05	0	0	0	0.000231836	0	0	0	0	0	0	0	0	0	0	0	0	0	0	0	0	0	0	0	0	0	0	0	0	0
k__Bacteria	p__Proteobacteria	c__Alphaproteobacteria	o__Sphingomonadales	f__Sphingomonadaceae	g__Blastomonas	Other	0	0	0	0	0	0	0	0	0	0	0	0	1.90E-05	0	0	0	0	0	0	0	0	0	0	0	0	0	0	0	0	0	0	0	0	0	0	0	0	0	0	0	0	0	0
k__Bacteria	p__Proteobacteria	c__Alphaproteobacteria	o__Sphingomonadales	f__Sphingomonadaceae	g__Kaistobacter	s__	0	0	0	0	0.000292362	0	2.97E-05	0	0	0	0.000573697	0	0	0	0	0	0	0.000510038	0	0	0	0	0	0	0	0	0	0	0	0	0	0	0	0	0	0	0	0	0	0	0	0	0
k__Bacteria	p__Proteobacteria	c__Alphaproteobacteria	o__Sphingomonadales	f__Sphingomonadaceae	g__Novosphingobium	s__	0	0	0	0	1.54E-05	0	0	0	0	0	0	0	0	0	0	0	0	0	0	0	0	0	0	0	0	0	0	0	0	0	0	0	0	0	0	0	0	2.23E-05	0	4.42E-05	0	0	0
k__Bacteria	p__Proteobacteria	c__Alphaproteobacteria	o__Sphingomonadales	f__Sphingomonadaceae	g__Novosphingobium	s__capsulatum	0	0	0	0	9.23E-05	0	0	0	0	0	3.02E-05	0	0	0	0	2.25E-05	0	0.000370937	0	0	0	0	0	0	0	0	1.60E-05	0	0	7.77E-05	0	0	3.20E-05	0	0	1.70E-05	4.59E-05	0	0	4.42E-05	0	0	0
k__Bacteria	p__Proteobacteria	c__Alphaproteobacteria	o__Sphingomonadales	f__Sphingomonadaceae	g__Novosphingobium	s__stygium	0	0	0	0	0	0	0	0	0	0	0	0	0	0	0	0	0	0	0	1.99E-05	0	0	0	0	0	0	0	0	0	0	0	0	0	0	0	0	0	0	0	0	0	0	0
k__Bacteria	p__Proteobacteria	c__Alphaproteobacteria	o__Sphingomonadales	f__Sphingomonadaceae	g__Sphingobium	s__	0	0	0	0	0	0	0	0	0	0	0	0	0	0	0	0	0	0	0	0	0	0	0	0	0	0	0	0	0	0	0	0	0	0	0	0	4.59E-05	0	0	0	0	0	0
k__Bacteria	p__Proteobacteria	c__Alphaproteobacteria	o__Sphingomonadales	f__Sphingomonadaceae	g__Sphingomonas	s__	0	2.16E-05	0	0	0.001046347	0	0.000118862	0	0	0	0.00022646	0	1.90E-05	0.00027328	0	2.25E-05	2.26E-05	0.001159178	0	0	0	3.65E-05	1.47E-05	0	0	5.13E-05	0	0	0	2.59E-05	0	0	1.60E-05	4.76E-05	2.97E-05	5.11E-05	0.000183436	0	0	0.000353998	0	0	1.15E-05
k__Bacteria	p__Proteobacteria	c__Alphaproteobacteria	o__Sphingomonadales	f__Sphingomonadaceae	g__Sphingomonas	s__wittichii	0	0	0	0	9.23E-05	0	0	0	0	0	0	0	0	1.14E-05	0	0	0	0.000139101	0	0	0	1.22E-05	0	0	0	0	0	0	0	0	0	0	0	0	0	0	0	0	0	0	0	0	0
k__Bacteria	p__Proteobacteria	c__Alphaproteobacteria	o__Sphingomonadales	f__Sphingomonadaceae	g__Sphingopyxis	s__alaskensis	0	0	0	0	3.08E-05	0	0	0	0	0	0	0	0	0	0	0	0	0	0	0	0	0	0	0	0	0	0	0	0	0	0	0	0	0	0	0	0	0	1.62E-05	4.42E-05	0	0	0
k__Bacteria	p__Proteobacteria	c__Betaproteobacteria	o__	f__	g__	s__	0	0	1.66E-05	0	0	0	0	0	0	0	0	0	0	0	0	0	0	0	0	0	0	1.22E-05	0	0	0	0	0	0	0	0	0	0	0	0	0	0	0	0	0	0	0	0	0
k__Bacteria	p__Proteobacteria	c__Betaproteobacteria	o__Burkholderiales	f__	g__	s__	0	0	0	0	3.08E-05	0	0	0	0	0	1.51E-05	0	0	0	0	0	0	0	0	0	0	0	0	0	0	0	0	0	0	0	0	0	0	0	0	0	0	0	0	0	0	0	0
k__Bacteria	p__Proteobacteria	c__Betaproteobacteria	o__Burkholderiales	f__Alcaligenaceae	g__	s__	0	0	0	0	0	0	0	0	0	0	0	0	0	1.14E-05	0	0	0	0	0	0	0	0	0	0	0	0	0	0	0	0	0	0	0	0	0	0	0	0	0	0	0	0	0
k__Bacteria	p__Proteobacteria	c__Betaproteobacteria	o__Burkholderiales	f__Alcaligenaceae	g__Achromobacter	s__	0	0	0	0	1.54E-05	0	0	0	0	0	1.51E-05	0	0	0	0	0	0	0	0	0	0	0	0	0	0	0	0	0	0	0	0	0	0	0	0	0	0	0	0	0	0	0	0
k__Bacteria	p__Proteobacteria	c__Betaproteobacteria	o__Burkholderiales	f__Alcaligenaceae	g__Sutterella	s__	0.027672018	0.020423568	0.030403832	0.03632266	0.018941959	0	0.016194934	0.028474319	0.047456317	0.015798052	0.028096079	0.002699287	5.71E-05	0.027031951	0.005412371	0.011672889	0.001355473	0.004497612	0.048673074	0	0.016364014	0.015044721	4.42E-05	0.021242207	0.013291009	0.018597973	0.012445939	0.038522338	0.027414228	0.025604515	0.031633871	0.059978111	0.015974799	0.026010093	0.008923525	0	0.017082454	0.00620605	3.23E-05	0.052148325	0.090046631	0.000941157	0.019006236
k__Bacteria	p__Proteobacteria	c__Betaproteobacteria	o__Burkholderiales	f__Burkholderiaceae	g__Burkholderia	s__	0.000196255	0	0	0	3.08E-05	0.000430221	0	9.04E-05	0.000203413	0	0	0	0	0	0	0	0	0	0	0	0	2.43E-05	0	0	0	0	0	0	0	0.001605136	7.70E-05	8.97E-05	0.000303825	0.000222173	0.000386686	0.000716039	0.004058516	6.70E-05	0.000193902	0.003318731	0.000107198	2.05E-05	0
k__Bacteria	p__Proteobacteria	c__Betaproteobacteria	o__Burkholderiales	f__Burkholderiaceae	g__Burkholderia	s__glathei	0	0	0	0	0	0	0	0	0	0	0	0	0	0	0	0	0	0	0	0	0	0	0	0	0	0	0	0	0	0	0	0	0	0	2.97E-05	0	0	0	0	0	0	0	0
k__Bacteria	p__Proteobacteria	c__Betaproteobacteria	o__Burkholderiales	f__Burkholderiaceae	g__Lautropia	s__	1.96E-05	2.16E-05	0	0	0	0	2.97E-05	0	0	1.85E-05	1.51E-05	2.14E-05	0	3.42E-05	0	0	0	0	0.000183499	0	3.78E-05	0	5.89E-05	2.31E-05	0	1.71E-05	0	0	0	0	0	1.79E-05	1.60E-05	1.59E-05	0	0	6.88E-05	2.23E-05	1.62E-05	0	5.36E-05	0	0
k__Bacteria	p__Proteobacteria	c__Betaproteobacteria	o__Burkholderiales	f__Comamonadaceae	g__	s__	1.96E-05	0	0	0	0	0	0	0	0	0	0	0	0	0	0	0	0	0	0	0	0	0	1.47E-05	0	0	0	0	0	0	0	0	0	1.60E-05	0	0	0	0	0	0	0	0	0	0
k__Bacteria	p__Proteobacteria	c__Betaproteobacteria	o__Burkholderiales	f__Comamonadaceae	g__Acidovorax	Other	0	0	0	0	0	0	0	0	0	0	1.51E-05	0	0	0	0	0	0	0.000139101	0	0	0	0	0	0	0	0	0	0	0	0	0	0	0	0	0	0	0	0	0	0	0	0	0
k__Bacteria	p__Proteobacteria	c__Betaproteobacteria	o__Burkholderiales	f__Comamonadaceae	g__Acidovorax	s__	0	0	0	0	0	0	1.49E-05	0	0	0	0	0	0	0	0	0	0	0	0	0	0	0	0	0	0	0	0	0	0	0	0	0	0	0	0	0	2.29E-05	0	0	0	0	0	0
k__Bacteria	p__Proteobacteria	c__Betaproteobacteria	o__Burkholderiales	f__Comamonadaceae	g__Acidovorax	s__delafieldii	0	0	0	0	0	0	0	0	0	0	0	0	0	1.14E-05	0	0	0	0	0	0	0	0	0	0	0	0	0	0	0	0	0	0	0	0	0	0	0	0	0	0	0	0	0
k__Bacteria	p__Proteobacteria	c__Betaproteobacteria	o__Burkholderiales	f__Comamonadaceae	g__Comamonas	s__	0	0	0	0	0	0	0	0	0	0	0	0	0	0	0	0	0	0	0	0	0	0	0	0	0	0	1.60E-05	0	0	0	0	3.59E-05	0	0	0	0	0	2.23E-05	0	0	1.34E-05	0	0
k__Bacteria	p__Proteobacteria	c__Betaproteobacteria	o__Burkholderiales	f__Comamonadaceae	g__Delftia	s__	0	0	0	1.46E-05	0	0	1.49E-05	0	0	0	0	0	0	1.14E-05	0	0	0	0	0	0	0	0	1.47E-05	0	0	0	0	0	0	0	0	0	0	0	0	0	2.29E-05	0	0	0	0	0	0
k__Bacteria	p__Proteobacteria	c__Betaproteobacteria	o__Burkholderiales	f__Comamonadaceae	g__Hydrogenophaga	s__	1.96E-05	0	0	0	3.08E-05	0	0	0	0	0	0	0	0	0	0	0	0	0.001344647	0	0	0	1.22E-05	1.47E-05	0	0	0	0	0	0	5.18E-05	0	0	0	3.17E-05	0	1.70E-05	0.000114647	0	1.62E-05	4.42E-05	0	0	0
k__Bacteria	p__Proteobacteria	c__Betaproteobacteria	o__Burkholderiales	f__Comamonadaceae	g__Hylemonella	s__	0	0	0	0	0	0	0	0	0	0	0	0	0	0	0	0	0	0	0	0	0	1.22E-05	0	0	0	0	0	0	0	0	0	0	0	0	0	0	0	0	0	0	0	0	0
k__Bacteria	p__Proteobacteria	c__Betaproteobacteria	o__Burkholderiales	f__Comamonadaceae	g__Leptothrix	s__	0	0	0	0	0	0	0	0	0	0	0	0	0	0	0	0	0	0	0	0	0	0	0	0	0	0	0	0	0	0	0	0	0	0	0	0	0	0	0	0	0	0	0
k__Bacteria	p__Proteobacteria	c__Betaproteobacteria	o__Burkholderiales	f__Comamonadaceae	g__Methylibium	s__	0	0	0	0	1.54E-05	0	0	0	0	0	0	0	0	0	0	0	0	0	0	0	0	0	0	0	0	0	0	0	0	0	0	0	0	0	0	0	0	0	0	0	0	0	0
k__Bacteria	p__Proteobacteria	c__Betaproteobacteria	o__Burkholderiales	f__Comamonadaceae	g__Pelomonas	s__	0	0	0	0	1.54E-05	0	0	0	0	0	0	0	0	0	0	0	0	0	2.29E-05	0	0	0	0	0	0	0	0	0	0	0	0	0	0	0	0	0	0	0	0	0	0	0	0
k__Bacteria	p__Proteobacteria	c__Betaproteobacteria	o__Burkholderiales	f__Comamonadaceae	g__Ramlibacter	s__	0	0	0	0	1.54E-05	0	0	0	0	0	1.51E-05	0	0	0	0	0	0	0	0	0	0	0	0	0	0	0	0	0	0	0	0	0	0	0	0	0	0	0	0	0	0	0	0
k__Bacteria	p__Proteobacteria	c__Betaproteobacteria	o__Burkholderiales	f__Comamonadaceae	g__Rhodoferax	s__	0	0	0	0	0	0	0	0	0	0	0	0	0	0	0	0	0	0	0	0	0	0	0	0	0	0	0	0	0	0	0	0	0	0	0	0	0	0	0	0	0	0	0
k__Bacteria	p__Proteobacteria	c__Betaproteobacteria	o__Burkholderiales	f__Comamonadaceae	g__Variovorax	s__paradoxus	0	0	0	0	0	0	0	0	0	0	0	0	0	0	0	0	0	0	0	0	0	0	0	0	0	1.71E-05	0	0	0	0	0	0	0	0	0	0	0	0	0	0	0	0	0
k__Bacteria	p__Proteobacteria	c__Betaproteobacteria	o__Burkholderiales	f__Oxalobacteraceae	Other	Other	0.000569141	0	0	0	0	0	0	0	0	0	0	0	0	0	3.22E-05	0	0	0	0	0	0	0	0	0	0	0	0	3.76E-05	0	0	0	0	0	0	0	0	0	0	0	0	0	0	0
k__Bacteria	p__Proteobacteria	c__Betaproteobacteria	o__Burkholderiales	f__Oxalobacteraceae	g__	s__	0	2.16E-05	0	0	0.000200037	0	2.97E-05	0	0	0	0	0	0	0	0	0	0	0.000139101	0	0	0	0	0	0	0	0	0	0	0	0	0	0	0	0	0	0	0	0	0	0	0	0	0
k__Bacteria	p__Proteobacteria	c__Betaproteobacteria	o__Burkholderiales	f__Oxalobacteraceae	g__Herbaspirillum	s__	0	0	0	0	0	0	0	0	0	0	0	0	0	0	0	0	0	9.27E-05	0	0	0	0	0	0	0	0	0	0	0	2.59E-05	0	0	0	0	0	0	0	0	0	0	0	0	0
k__Bacteria	p__Proteobacteria	c__Betaproteobacteria	o__Burkholderiales	f__Oxalobacteraceae	g__Janthinobacterium	s__	0	0	0	0	0	0	0	0	0	0	0	0	0	0	0	0	0	0	0	0	0	0	0	0	0	0	0	0	0	0	0	0	0	0	0	0	0	0	0	0	0	0	0
k__Bacteria	p__Proteobacteria	c__Betaproteobacteria	o__Burkholderiales	f__Oxalobacteraceae	g__Massilia	Other	0	0	0	0	1.54E-05	0	1.49E-05	0	0	0	0	0	0	0	0	0	0	0	0	0	0	0	0	0	0	0	0	0	0	0	0	0	0	0	0	0	0	0	0	0	0	0	0
k__Bacteria	p__Proteobacteria	c__Betaproteobacteria	o__Burkholderiales	f__Oxalobacteraceae	g__Oxalobacter	s__formigenes	0	0	0	0	0	0	0	0	0	0	0	0	0	0	0	0	0	0	0	0	0	0	0	0	0	0	0	0	0	0	0	0	0	0	0	0	0	0	0	0	0	0	0
k__Bacteria	p__Proteobacteria	c__Betaproteobacteria	o__Burkholderiales	f__Oxalobacteraceae	g__Ralstonia	s__	0	0	0	0	0	0	0	0	0	0	0	2.14E-05	0	0	0	0	0	0	0	0	0	0	0	0	0	0	0	0	0	0	0	0	0	0	0	0	0	0	0	0	0	0	0
k__Bacteria	p__Proteobacteria	c__Betaproteobacteria	o__Ellin6067	f__	g__	s__	0	0	0	1.46E-05	0	0	0	0	0	0	0	0	0	0	0	0	0	0	0	0	0	0	0	0	0	0	0	0	0	0	0	1.79E-05	0	0	0	0	0	0	0	0	0	0	0
k__Bacteria	p__Proteobacteria	c__Betaproteobacteria	o__IS-44	f__	g__	s__	0	0	0	0	0	0	0	0	2.03E-05	0	0	0	0	0	3.22E-05	0	0	0	0	0	0	0	0	0	0	0	0	0	0	0	0	0	0	0	0	0	0	0	0	0	0	0	0
k__Bacteria	p__Proteobacteria	c__Betaproteobacteria	o__MND1	f__	g__	s__	0	0	0	0	0	0	0	3.62E-05	0	0	0	0	0	0	0	0	0	0	0	0	0	0	0	0	0	0	0	0	0	0	0	0	0	0	0	0	0	0	0	0	0	0	0
k__Bacteria	p__Proteobacteria	c__Betaproteobacteria	o__Methylophilales	f__Methylophilaceae	g__Methylotenera	s__mobilis	0	0	0	0	0	0	0	0	0	0	1.51E-05	0	0	0	0	0	0	0	0	0	0	0	0	0	0	0	0	0	0	0	0	0	0	0	0	0	0	0	0	0	0	0	0
k__Bacteria	p__Proteobacteria	c__Betaproteobacteria	o__Neisseriales	f__Neisseriaceae	g__	s__	0	0	0	0	0	0	0	0	0	0	3.02E-05	6.43E-05	0	2.28E-05	0	0	0	4.64E-05	0	0	0	0	2.95E-05	0	0	0	0	0	0	0	0	0	0	0	0	0	0.000114647	0	0	0.000420373	0	0	0
k__Bacteria	p__Proteobacteria	c__Betaproteobacteria	o__Neisseriales	f__Neisseriaceae	g__Eikenella	s__	0	0	0	0	0	0	0	0	0	0	1.51E-05	0	0	6.83E-05	0	0	0	0	4.59E-05	0	0	3.65E-05	4.42E-05	0	3.87E-05	0	0	0	2.34E-05	0	0	0	0	0	0	1.70E-05	0	0	0	2.21E-05	0	0	0
k__Bacteria	p__Proteobacteria	c__Betaproteobacteria	o__Neisseriales	f__Neisseriaceae	g__Kingella	s__	0	0	0	0	0	0	0	0	0	0	4.53E-05	4.28E-05	0	0	0	0	0	0	0	0	0	2.43E-05	0	0	0	0	0	0	0	0	0	1.79E-05	0	0	0	0	2.29E-05	0	0	0.000154874	0	0	0
k__Bacteria	p__Proteobacteria	c__Betaproteobacteria	o__Neisseriales	f__Neisseriaceae	g__Neisseria	Other	0	0	0	0	0	0	0	0	0	0	0	2.14E-05	0	4.55E-05	0	0	0	0	4.59E-05	0	0	0	0	0	0	0	0	0	0	0	0	0	0	0	0	0	2.29E-05	0	0	0	0	0	0
k__Bacteria	p__Proteobacteria	c__Betaproteobacteria	o__Neisseriales	f__Neisseriaceae	g__Neisseria	s__	0	0	0	1.46E-05	1.54E-05	0	0	0	0	0	0	0.000364189	0	0.00078568	0	0	0	0	0.002454297	0.000337851	0	0	1.47E-05	0	0	1.71E-05	0	0	4.67E-05	2.59E-05	0	7.18E-05	0	1.59E-05	0	0.000716039	0.00431074	2.23E-05	0.000129268	0.003849728	0	4.09E-05	1.15E-05
k__Bacteria	p__Proteobacteria	c__Betaproteobacteria	o__Neisseriales	f__Neisseriaceae	g__Neisseria	s__cinerea	0	0	0	0	0	0	0	0	0	0	0	0	0	0	0	0	0	0	2.29E-05	0	0	0	0	0	0	0	0	0	0	0	0	0	0	0	0	0	0	0	0	0	0	0	0
k__Bacteria	p__Proteobacteria	c__Betaproteobacteria	o__Neisseriales	f__Neisseriaceae	g__Neisseria	s__subflava	0	0	0	0	0	0	0	0	0	0	0	0	0	0	0	0	0	0	4.59E-05	0	0	0	0	0	0	0	0	0	0	0	0	0	0	0	0	0	2.29E-05	0	0	0	0	0	0
k__Bacteria	p__Proteobacteria	c__Betaproteobacteria	o__Rhodocyclales	f__Rhodocyclaceae	g__	s__	0	0	0	0	0	0	0	0	0	0	0	0	0	1.14E-05	0	0	0	0	0	0	0	0	0	0	0	0	0	0	0	0	0	0	0	0	0	0.000204583	0	0	0	0	0	0	0
k__Bacteria	p__Proteobacteria	c__Betaproteobacteria	o__Rhodocyclales	f__Rhodocyclaceae	g__Methyloversatilis	s__	0	0	0	0	0	0	0	0	0	0	0	0	0	1.14E-05	0	0	0	0	0	0	0	0	0	0	0	0	0	0	0	0	0	0	0	0	0	0	0	0	0	0	0	0	0
k__Bacteria	p__Proteobacteria	c__Betaproteobacteria	o__Rhodocyclales	f__Rhodocyclaceae	g__Zoogloea	s__	0	0	0	0	0	0	0	0	0	0	0	0	0	0	0	0	0	0	0	0	0	0	0	0	0	0	0	0	0	0	0	0	0	0	0	0	2.29E-05	0	0	0	0	0	0
k__Bacteria	p__Proteobacteria	c__Deltaproteobacteria	o__Bdellovibrionales	f__Bdellovibrionaceae	g__Bdellovibrio	s__bacteriovorus	0	0	0	0	0	0	1.49E-05	0	0	0	0	0	0	0	0	0	0	0	0	0	0	0	0	0	0	0	0	0	0	0	0	0	0	0	0	0	0	0	0	0	0	0	0
k__Bacteria	p__Proteobacteria	c__Deltaproteobacteria	o__Desulfovibrionales	f__Desulfovibrionaceae	g__	s__	0	0	0	1.46E-05	0	0	0	0	0	0	0	0	0	0	0	0	0	0	0	0	0	0	0	0	0	0	0	0	2.34E-05	0	0	0	0	0	0	0	0	0	0	2.21E-05	0	2.05E-05	0
k__Bacteria	p__Proteobacteria	c__Deltaproteobacteria	o__Desulfovibrionales	f__Desulfovibrionaceae	g__Bilophila	s__	0.004258743	0.001444962	9.98E-05	0.000160979	0.0001231	0.000310715	0.002897259	0.005821416	0.004678505	0.001648331	0.000181168	0	1.90E-05	0.004008107	0.001127577	0.002608969	0	0.001020077	0.000252311	0.002762431	0	0.000862823	0	0.00036943	3.87E-05	0.002324747	0	0.003707328	0.003482285	5.18E-05	0	0	0.000863503	0	0.004104822	0.010160938	0.000321013	0.002589575	0	4.42E-05	0.002800557	0.000797938	0.003031316
k__Bacteria	p__Proteobacteria	c__Deltaproteobacteria	o__Desulfovibrionales	f__Desulfovibrionaceae	g__Desulfovibrio	s__	0.000255132	0	0	0	0	0	7.43E-05	1.81E-05	2.03E-05	0	0	0	0	0	0	0	0	0	0	0.000536587	0	7.29E-05	0	0	0	0	1.60E-05	0.000131732	0	0.000284782	0.001193731	7.18E-05	0.000511705	1.59E-05	0	0	4.59E-05	0	1.62E-05	0	0	0	0
k__Bacteria	p__Proteobacteria	c__Deltaproteobacteria	o__Desulfovibrionales	f__Desulfovibrionaceae	g__Desulfovibrio	s__C21_c20	1.96E-05	0	0	0	0	0	0	0	0	0	0	0	0	0	0	0	0	0	0	0	0	0	0	0	0	0	0	0	0	0	0	0	0	0	0	0	0	0	0	0	0	0	0
k__Bacteria	p__Proteobacteria	c__Deltaproteobacteria	o__Desulfovibrionales	f__Desulfovibrionaceae	g__Desulfovibrio	s__D168	0	0	0	0	0	0	0	0	0	0	0	0	0	0	0	0	0	0	0	0	0	0	0	0	0	0	0.000112126	0	0	0	0	0	0	0.00030152	0	0	0	0	0	0	5.36E-05	0	0.000449511
k__Bacteria	p__Proteobacteria	c__Deltaproteobacteria	o__Desulfuromonadales	f__Geobacteraceae	g__Geobacter	s__	0	0	0	0	0	0	0	0	0	0	0	0	0	0	0	0	0	0	0	0	0	0	0	0	0	0	0	0	0	0	0	0	0	0	0	0	0	0	0	0	0	0	0
k__Bacteria	p__Proteobacteria	c__Deltaproteobacteria	o__Myxococcales	f__	g__	s__	1.96E-05	0	0	0	1.54E-05	0	0	0	0	0	0	0	0	0	0	0	0	0	0	0	0	0	0	0	0	0	0	0	0	0	0	0	0	0	0	0	0	0	0	0	0	0	0
k__Bacteria	p__Proteobacteria	c__Deltaproteobacteria	o__Myxococcales	f__Haliangiaceae	g__	s__	0	0	0	0	0	0	0	0	0	0	0	0	0	0	0	0	0	0	0	0	0	0	0	0	0	0	0	0	0	0	0	0	0	0	0	0	0	0	1.62E-05	0	0	0	0
k__Bacteria	p__Proteobacteria	c__Deltaproteobacteria	o__Myxococcales	f__Myxococcaceae	g__	s__	0	0	0	0	0	0	0	0	0	0	0	0	0	0	0	0	0	0	0	0	0	0	0	0	0	0	0	0	0	0	0	0	0	0	0	0	0	0	0	0	0	0	0
k__Bacteria	p__Proteobacteria	c__Deltaproteobacteria	o__Myxococcales	f__OM27	g__	s__	0	0	0	0	0	0	0	0	0	0	0	0	0	0	0	0	0	0	0	0	0	0	0	0	0	0	0	0	0	0	0	0	0	0	0	0	2.29E-05	0	0	0	0	0	0
k__Bacteria	p__Proteobacteria	c__Deltaproteobacteria	o__Syntrophobacterales	f__Syntrophobacteraceae	g__	s__	0	0	0	0	0	0	0	0	0	0	0	0	0	0	0	0	0	0	0	0	0	0	0	0	0	0	0	0	0	0	0	0	0	0	0	0	0	0	0	0	0	0	0
k__Bacteria	p__Proteobacteria	c__Deltaproteobacteria	o__[Entotheonellales]	f__[Entotheonellaceae]	g__	s__	0	0	0	0	0	0	0	0	0	0	0	0	0	0	0	0	0	0	0	0	0	0	0	0	0	0	0	0	0	0	0	0	0	0	0	0	0	0	0	0	0	0	0
k__Bacteria	p__Proteobacteria	c__Epsilonproteobacteria	o__Campylobacterales	f__Campylobacteraceae	g__Arcobacter	s__	0	0	0	0	0	0	0	0	0	0	0	0	0	0	0	0	0	0	0	0	0	0	0	0	0	0	0	0	0	0	0	0	0	0	0	0	0	0	0	0	0	0	0
k__Bacteria	p__Proteobacteria	c__Epsilonproteobacteria	o__Campylobacterales	f__Campylobacteraceae	g__Campylobacter	s__	0	0	0	0	1.54E-05	0.000645331	0	0	0	5.56E-05	0.001856968	0.000471304	0	0.000432693	0	0	9.04E-05	0.00032457	0.000917494	0.000417346	0.000302337	0.000838518	0.00026517	0	5.16E-05	1.71E-05	0.000112126	0	4.67E-05	0	0	0.000448535	0.000127926	0	0	0.000528505	0.000183436	0	0.000145426	0.000464622	0.000294796	4.09E-05	0
k__Bacteria	p__Proteobacteria	c__Epsilonproteobacteria	o__Campylobacterales	f__Campylobacteraceae	g__Campylobacter	s__ureolyticus	0	0	0	0	0	0	0	0	0	0	6.04E-05	0	0	1.14E-05	0	4.50E-05	0	0	2.29E-05	0	0	0	0	0	0	0	0	1.88E-05	0	0	0	0	0	0	0	0	0	0	0	0	0	0	0
k__Bacteria	p__Proteobacteria	c__Epsilonproteobacteria	o__Campylobacterales	f__Helicobacteraceae	g__Flexispira	s__	1.96E-05	0	0	0	0	0	0	0	0	0	0	0	0	0	0	0	0	4.64E-05	0	0	0	0	0	0	0	0	0	0	0	0	0	0	0	0	0	0	2.29E-05	0	0	0	0	0	0
k__Bacteria	p__Proteobacteria	c__Epsilonproteobacteria	o__Campylobacterales	f__Helicobacteraceae	g__Helicobacter	Other	0	0	0	0	0	0	0	0	0	0	0	0	0	0	0	0	0	0.000231836	0	0	0	0	0	0	0	0	0	0	0	0	0	0	0	0	0	0	0	0	0	0	0	0	0
k__Bacteria	p__Proteobacteria	c__Epsilonproteobacteria	o__Campylobacterales	f__Helicobacteraceae	g__Helicobacter	s__	0	0	0	0	0	0	0	0	0	0	3.02E-05	0	0	0	0	0	0	0	0	0	0	0	0	0	0	1.71E-05	0	0	0	0	0	0	0	0	0	0	0	0	0	0	0	0	0
k__Bacteria	p__Proteobacteria	c__Epsilonproteobacteria	o__Campylobacterales	f__Helicobacteraceae	g__Helicobacter	s__pullorum	0	0	0	0	0	0	0	0	0	0	0	0	0	0	0	0	0	0	0	0	0	0	0	0	1.29E-05	0	0	0	0	0	0	0	0	0	0	0	0	0	0	0	0	0	0
k__Bacteria	p__Proteobacteria	c__Gammaproteobacteria	o__Aeromonadales	f__Aeromonadaceae	g__	s__	0	0	3.33E-05	0	0	0	0	0	0	0	0	0	0	2.28E-05	0	0	0	0	0	0	0	0	0	0	0	0	0	0	0	0	0	0	0	0	0	0	0	0	0	0	0	0.005626483	0
k__Bacteria	p__Proteobacteria	c__Gammaproteobacteria	o__Alteromonadales	f__Shewanellaceae	g__Shewanella	s__	0	0	0	0	0	0	0	0	0	0	0	0	0	0	0	0	2.26E-05	0	0	0	0	0	0	0	0	0	0	0	0	0	0	0	0	0	0	0	0	0	0	0	0	0	0
k__Bacteria	p__Proteobacteria	c__Gammaproteobacteria	o__Alteromonadales	f__[Chromatiaceae]	g__Rheinheimera	s__	0	0	0	0	0	0	0	0	0	0	0	0	0	0	0	0	0	0	0	0	0	0	0	0	0	0	0	0	0	0	0	0	0	0	0	0	0	0	1.62E-05	0	0	0	0
k__Bacteria	p__Proteobacteria	c__Gammaproteobacteria	o__Cardiobacteriales	f__Cardiobacteriaceae	g__Cardiobacterium	s__	0	0	0	0	0	0	0	0	0	0	0	0	0	1.14E-05	0	0	0	0	2.29E-05	0	0	0	0	0	0	0	0	0	0	0	0	0	1.60E-05	0	0	0	0	0	0	0	4.02E-05	0	0
k__Bacteria	p__Proteobacteria	c__Gammaproteobacteria	o__Enterobacteriales	f__Enterobacteriaceae	Other	Other	0.000235507	0.017253278	0.01929346	0.000863431	0.00513941	0.037476995	0.002406953	0.00779202	0.000142389	0.000722302	0.01337621	0.00743375	7.62E-05	0.00088816	0.003994845	0.010863209	0.001942844	0.006676867	0	0.004869033	0.003533569	0.011496208	0.01240406	0.003186331	0.002696913	0.005760585	0.037289765	0.010933795	0.000771244	0.003935173	0.001675074	0.002206793	0.003214149	0.011568858	0.001487254	0.037353382	0.001513345	0.006496261	0.009695089	0.001526616	1.34E-05	0.000429659	0.003008264
k__Bacteria	p__Proteobacteria	c__Gammaproteobacteria	o__Enterobacteriales	f__Enterobacteriaceae	g__	s__	0.000392511	0.042205832	0.056616326	0.002078089	0.007724503	0.134945864	0.005749944	0.03151158	0.013425276	0.003555951	0.038271661	0.020994451	0.000171422	0.002106534	0.012113402	0.032162296	0.011114876	0.018175917	0.000550497	0.016832942	0.016364014	0.031839393	0.059663234	0.10858924	0.010155363	0.017862943	0.109867051	0.032669653	0.001986538	0.014575674	0.006007162	0.005579776	0.027360241	0.038642206	0.007822957	0.264542417	0.004608823	0.014845407	0.023462116	0.005332094	0.000200997	0.001022997	0.00251265
k__Bacteria	p__Proteobacteria	c__Gammaproteobacteria	o__Enterobacteriales	f__Enterobacteriaceae	g__Citrobacter	s__	0	0	0.000282749	0	0	0	0	0	0	0	0	0	0	0	0	0	0	0	0	0	0	0	0	0	0	0	1.60E-05	0	0	2.59E-05	0	0	0	0	0	8.52E-05	0	0	0	0	0	0	0
k__Bacteria	p__Proteobacteria	c__Gammaproteobacteria	o__Enterobacteriales	f__Enterobacteriaceae	g__Cronobacter	Other	0	0	0	0	0	0	0	0	0	0	4.53E-05	0	0	0	0	2.25E-05	0	0	0	0	0	0	0	2.31E-05	0	0	0	0	0	0	0	0	0	0	0	0.000102291	0	0	0	0	0	0	0
k__Bacteria	p__Proteobacteria	c__Gammaproteobacteria	o__Enterobacteriales	f__Enterobacteriaceae	g__Cronobacter	s__sakazakii	0	0	9.98E-05	0	0	0	0	0	0	0	9.06E-05	0	0	0	0	0.000157438	0	0	0	0	3.78E-05	0	2.95E-05	0	2.58E-05	1.71E-05	1.60E-05	0	0	0	0	0	4.80E-05	0	0	0.000630797	0	0	0	0	0	0	0
k__Bacteria	p__Proteobacteria	c__Gammaproteobacteria	o__Enterobacteriales	f__Enterobacteriaceae	g__Enterobacter	Other	0	0	0.000232852	0	6.15E-05	4.78E-05	0	0	2.03E-05	0	3.02E-05	0	0	0	0	0.000629751	0	0	0	0	5.67E-05	1.22E-05	0.000103122	2.31E-05	0	1.71E-05	0	0	0	0	0	0	0.000159908	1.59E-05	0	0.002864157	0	0	0	2.21E-05	0	0	0
k__Bacteria	p__Proteobacteria	c__Gammaproteobacteria	o__Enterobacteriales	f__Enterobacteriaceae	g__Enterobacter	s__cloacae	0	0	0	0	0	0	0	0	0	0	0	0	0	0	0	0	0	0	0	0	0	0	0	0	0	0	0	0	0	0	0	0	4.80E-05	0	0	0	0	0	0	0	0	0	0
k__Bacteria	p__Proteobacteria	c__Gammaproteobacteria	o__Enterobacteriales	f__Enterobacteriaceae	g__Erwinia	s__	0	0	0	0	0	0	0	0	0	0	0	0	0	0	0	0	0	0	0	0	0	0	0	0	0	0	0	0	0	0	0	0	0	0	0	0	0	0	0	0	0	0	0
k__Bacteria	p__Proteobacteria	c__Gammaproteobacteria	o__Enterobacteriales	f__Enterobacteriaceae	g__Escherichia	Other	0	0	0	0	0	0	0	0	0	0	1.51E-05	0	0	0	3.22E-05	0	0	0	0	0	0	0	0	0	0	0	0	0	0	0	0	0	0	0	0	0	0	0	0	0	0	0	0
k__Bacteria	p__Proteobacteria	c__Gammaproteobacteria	o__Enterobacteriales	f__Enterobacteriaceae	g__Escherichia	s__coli	0	0	0	0	0	0	0	0	0	0	0	0	0	0	0	0	0	0	0	0	0	0	0	0	0	0	0	1.88E-05	0	0	0	0	0	0	0	1.70E-05	0	0	0	0	0	0	0
k__Bacteria	p__Proteobacteria	c__Gammaproteobacteria	o__Enterobacteriales	f__Enterobacteriaceae	g__Gluconacetobacter	s__	0	0	0	0	0	0	0	0	0	0	0	0	1.90E-05	0	0	0	0	0.00064914	0	0	0	0	0	0	0	0	0	0	0	0	0	0	0	0	0	0	2.29E-05	0	0	0	0	0	0
k__Bacteria	p__Proteobacteria	c__Gammaproteobacteria	o__Enterobacteriales	f__Enterobacteriaceae	g__Klebsiella	s__	9.81E-05	4.31E-05	0.005771406	0.000292689	0.000430849	0.005568967	0.000178293	0	0.003112223	0.001537208	0.000815254	0.001435335	0	6.83E-05	0.000128866	0.001731816	0.005512256	0.000788241	0.00034406	0.000178862	0.001662856	9.72E-05	0.023408612	0.046825214	0.000283886	0.000974342	0.001345507	0.000244646	0	0.000129446	0	0.00012559	0.004141614	0.003062811	0.001398019	0.010399618	0	2.23E-05	0	0.000376123	6.70E-05	0	3.46E-05
k__Bacteria	p__Proteobacteria	c__Gammaproteobacteria	o__Enterobacteriales	f__Enterobacteriaceae	g__Morganella	s__morganii	0	0	1.66E-05	0	0	0	0	0	0	0	0	0	0	0	0	0.005082992	0	0	2.29E-05	0	0	0	0.000279902	0	0	0	0	0	0	0	0	0	1.60E-05	0	0	0.000443262	0	0	0	0	0	2.05E-05	0
k__Bacteria	p__Proteobacteria	c__Gammaproteobacteria	o__Enterobacteriales	f__Enterobacteriaceae	g__Plesiomonas	s__shigelloides	0	0	0.006619653	0	0.000677048	0	0	0	0	0	0	0	0	0	0	0.000314876	0	0	0	0	0	0	0	4.62E-05	0	0	0	0	0	0	0	0	0	0	0	0	0	0	0	0	0	0	0
k__Bacteria	p__Proteobacteria	c__Gammaproteobacteria	o__Enterobacteriales	f__Enterobacteriaceae	g__Proteus	s__	0	0.000345066	0	0	0	7.17E-05	0	0	0	0	0	0	0	0	0	0.000922136	0	0	0	0	0	0	0	0	0	0	1.60E-05	0	0	0	0	0	0	0	0	0.002437943	0	0	0	0	0	0	0
k__Bacteria	p__Proteobacteria	c__Gammaproteobacteria	o__Enterobacteriales	f__Enterobacteriaceae	g__Providencia	s__	0	0	0	1.46E-05	0	0	4.46E-05	0	0	0	0	0	0	0	0	0	0	0	0	0	0	0	0	0	0	0	0	0	0	0	0	0	0	0	0	0	0	0	0	0	0	0.000204599	0
k__Bacteria	p__Proteobacteria	c__Gammaproteobacteria	o__Enterobacteriales	f__Enterobacteriaceae	g__Salmonella	s__enterica	0	0	0	0	0	0	0	0	0	0	0	0	0	0	0	0	0	0	0	0	0	0	0	0	0	0	0	0	0	0	0	0	1.60E-05	0	0	0	0	0	0	0	0	0	0
k__Bacteria	p__Proteobacteria	c__Gammaproteobacteria	o__Enterobacteriales	f__Enterobacteriaceae	g__Serratia	s__	0	0	6.65E-05	0	1.54E-05	0	0	0	0	0	0	0	0	0	0	6.75E-05	0	0	0	0	0	0	0	0	0	0	0	0	0	0	0	0	0	0	0	8.52E-05	0	0	0	0	0	0	0
k__Bacteria	p__Proteobacteria	c__Gammaproteobacteria	o__Enterobacteriales	f__Enterobacteriaceae	g__Serratia	s__marcescens	3.93E-05	0	0	0	0	0	0	0	0	0	0	0	0	0	0	0	0	0	0	0	0	0	0	0	0	0	0	0	0	2.59E-05	0	0	0	0	0	0	0	0	0	0	0	0	0
k__Bacteria	p__Proteobacteria	c__Gammaproteobacteria	o__Enterobacteriales	f__Enterobacteriaceae	g__Trabulsiella	s__farmeri	0	0	0	0	0	0	0	0	0	0	0	0	0	0	0	0	0	0	0	0	0	0	0	0	0	0	0	0	0	0	0	0	0	0	2.97E-05	1.70E-05	0	0	0	0	0	0	0
k__Bacteria	p__Proteobacteria	c__Gammaproteobacteria	o__Pasteurellales	f__Pasteurellaceae	g__	s__	0	0	4.99E-05	0	0	0	0	0	4.07E-05	0	0	2.14E-05	0	0	0	0	0	0	0	0	0	0	0	0	0	0	0	0	0	0	0	0	0	0	0	0.000136388	0	0	0	0	0	0	0
k__Bacteria	p__Proteobacteria	c__Gammaproteobacteria	o__Pasteurellales	f__Pasteurellaceae	g__Actinobacillus	s__parahaemolyticus	0	0	0	0	0	2.39E-05	0	0	0	0	0	0.000171383	0	0	0	0	2.26E-05	0	0.000389935	3.97E-05	0	0	0	0	1.29E-05	1.71E-05	3.20E-05	1.88E-05	0	0	0	1.79E-05	3.20E-05	0	0	3.41E-05	0.000114647	0	3.23E-05	0.002035488	4.02E-05	4.09E-05	0
k__Bacteria	p__Proteobacteria	c__Gammaproteobacteria	o__Pasteurellales	f__Pasteurellaceae	g__Aggregatibacter	s__	1.96E-05	0	1.66E-05	0	0	2.39E-05	0	0	0	5.56E-05	1.51E-05	0.000278498	0	0.00181048	0	4.50E-05	2.26E-05	0	0.00034406	3.97E-05	0	3.65E-05	0.000117853	0	1.29E-05	0	0.000208233	0	0	0	0	0.000358828	0.000127926	0	0	1.70E-05	0.000206365	0	0	0	1.34E-05	2.05E-05	0
k__Bacteria	p__Proteobacteria	c__Gammaproteobacteria	o__Pasteurellales	f__Pasteurellaceae	g__Aggregatibacter	s__segnis	0	0	0	0	0	0	0	0	0	1.85E-05	4.53E-05	0.000107115	0	0.000842613	0	2.25E-05	0	0	0.000481685	0	0	2.43E-05	0	0	0	0	0	0	0	0	0	0	4.80E-05	0	0	0	9.17E-05	0	0	0.000508872	2.68E-05	0	0
k__Bacteria	p__Proteobacteria	c__Gammaproteobacteria	o__Pasteurellales	f__Pasteurellaceae	g__Haemophilus	s__	0	0	0	0	0	0	0	0	0	0	1.51E-05	0.001156837	0	0.00020496	0	0	0	0	0.00165149	5.96E-05	0	0.00049825	0.000309365	0	0	0	0	0	2.34E-05	0	0	0.000107648	3.20E-05	1.59E-05	0	0	0.000504448	0	6.46E-05	0.000199124	0	0	0
k__Bacteria	p__Proteobacteria	c__Gammaproteobacteria	o__Pasteurellales	f__Pasteurellaceae	g__Haemophilus	s__parainfluenzae	0.00035326	0.000172533	0.001081099	0.000746356	0.022281036	0.010540405	0.00236238	0.000126553	0.003702122	0.00064822	0.083850416	0.010732878	0.000514266	0.003894241	0.000386598	0.00805182	0.004495651	0.00825335	0.011055807	0.006677531	0.003495777	0.000972195	0.005023497	0.000854306	0.003432435	0.012888669	0.0006247	0.000621025	0.001589231	0.001708694	9.63E-05	0.010549545	0.019492772	0.002221729	0.004580743	0.014559465	0.009263505	0.003103025	0.006237174	0.151666003	0.006204106	0.006056142	0.00056477
k__Bacteria	p__Proteobacteria	c__Gammaproteobacteria	o__Pasteurellales	f__Pasteurellaceae	g__Pasteurella	s__	0	0	0	0	0	0	0	0	0	0	0	0	0	0	0	0	0	0	0	0	0	0	0	0	0	0	0	0	0	0	0	0	0	0	0	0	0	0	0	0	0	0	0
k__Bacteria	p__Proteobacteria	c__Gammaproteobacteria	o__Pseudomonadales	f__Moraxellaceae	g__	s__	0	0	0	0	1.54E-05	0	2.97E-05	0	0	0	0	0	0	0	0	0	0	0	0	0	0	0	0	0	0	0	0	0	0	2.59E-05	0	0	0	0	0	0	0	0	0	0	0	0	0
k__Bacteria	p__Proteobacteria	c__Gammaproteobacteria	o__Pseudomonadales	f__Moraxellaceae	g__Acinetobacter	s__	5.89E-05	2.16E-05	0	0.000278054	6.15E-05	0	0	0	0	0	0.000664281	0	0	3.42E-05	0	2.25E-05	0	0	0	0	0	0	4.42E-05	0	0	0	1.60E-05	0	0	0	0	0	0	7.93E-05	0.000148725	0	0	2.23E-05	0	0	0	0	0
k__Bacteria	p__Proteobacteria	c__Gammaproteobacteria	o__Pseudomonadales	f__Moraxellaceae	g__Acinetobacter	s__guillouiae	3.93E-05	0	0	0	0	0	0	0	0	0	0	0	0	0	0	0	0	0	0	0	0	0	0	0	0	0	0	0	0	0	0	0	0	0	0	0	0	0	0	0	0	0	0
k__Bacteria	p__Proteobacteria	c__Gammaproteobacteria	o__Pseudomonadales	f__Moraxellaceae	g__Acinetobacter	s__johnsonii	0	0	0	0	6.15E-05	0	0	0	0	0	0	0	0	1.14E-05	0	0	0	0.000139101	9.17E-05	0	0	0	1.47E-05	0	0	0	0	0	0	0	0	0	0	0	2.97E-05	0	0	0	0	0	0	0	0
k__Bacteria	p__Proteobacteria	c__Gammaproteobacteria	o__Pseudomonadales	f__Moraxellaceae	g__Acinetobacter	s__lwoffii	0	6.47E-05	0	0	4.62E-05	0	1.49E-05	0	0	0	1.51E-05	0	0.000152375	0	0	0	0	0	0	0	0	0	0	0	0	0	3.20E-05	0	0	0	0	0	1.60E-05	0	8.92E-05	1.70E-05	2.29E-05	0	0	0	0	0	0
k__Bacteria	p__Proteobacteria	c__Gammaproteobacteria	o__Pseudomonadales	f__Moraxellaceae	g__Acinetobacter	s__rhizosphaerae	0	0	0	1.46E-05	1.54E-05	0	0	1.81E-05	0	0	0	0	0	0	0	0	0	0.000231836	0	0	0	0	0	0	0	0	0	0	0	0	0	0	1.60E-05	0	0	0	0	0	0	2.21E-05	0	0	0
k__Bacteria	p__Proteobacteria	c__Gammaproteobacteria	o__Pseudomonadales	f__Moraxellaceae	g__Acinetobacter	s__schindleri	0	2.16E-05	0	0	0	0	1.49E-05	0	0	0	0	0	0	0	0	0	0	0	0	0	0	0	0	0	0	0	0	0	0	0	0	0	0	0	0	0	0	4.46E-05	0	0	0	0	0
k__Bacteria	p__Proteobacteria	c__Gammaproteobacteria	o__Pseudomonadales	f__Moraxellaceae	g__Enhydrobacter	s__	0	0	0	1.46E-05	0	0	0	0	0	0	0	0	0	0	0	0	0	4.64E-05	0	0	0	0	0	0	0	0	0	0	0	0	0	0	0	0	0	0	4.59E-05	0	0	0	0	0	0
k__Bacteria	p__Proteobacteria	c__Gammaproteobacteria	o__Pseudomonadales	f__Moraxellaceae	g__Moraxella	s__	0	0	0	0	0	0	0	0	0	0	0	0	0	0	0	0	0	0	0	0	0	0	0	0	0	0	0	0	0	0	0	0	0	0	0	3.41E-05	0.000366872	0	0	0	0	0	0
k__Bacteria	p__Proteobacteria	c__Gammaproteobacteria	o__Pseudomonadales	f__Moraxellaceae	g__Psychrobacter	s__pulmonis	0	0	0	0	1.54E-05	0	0	0	0	0	0	0	0	0	0	0	0	0	0	0	0	0	0	0	0	0	0	0	0	0	0	0	0	0	0	0	0	0	0	0	0	0	0
k__Bacteria	p__Proteobacteria	c__Gammaproteobacteria	o__Pseudomonadales	f__Pseudomonadaceae	g__Pseudomonas	s__	1.96E-05	0	0	1.46E-05	1.54E-05	0	1.49E-05	0	0	0	3.02E-05	0	0	3.42E-05	0	0	0	0.000231836	0	0	0	1.22E-05	0	0	0	0	0	0	0	0	0	0	0	3.17E-05	0.001606235	0	2.29E-05	0	0	2.21E-05	0	0	0
k__Bacteria	p__Proteobacteria	c__Gammaproteobacteria	o__Pseudomonadales	f__Pseudomonadaceae	g__Pseudomonas	s__nitroreducens	0	0	0	0	0	0	0	0	0	0	0	0	0	0	0	0	0	0	0	0	0	0	0	0	0	0	0	0	0	0	0	0	0	0	0	0	0	0	1.62E-05	0	0	0	0
k__Bacteria	p__Proteobacteria	c__Gammaproteobacteria	o__Pseudomonadales	f__Pseudomonadaceae	g__Pseudomonas	s__veronii	0	0	0	0	0	0	0	0	0	0	0	0	0	0	0	0	0	0	0	0	0	0	0	0	0	0	0	0	0	0	0	0	0	0	0	0	4.59E-05	0	0	0	0	0	0
k__Bacteria	p__Proteobacteria	c__Gammaproteobacteria	o__Thiotrichales	f__Piscirickettsiaceae	g__	s__	0	0	0	0	0	0	0	0	0	0	0	0	0	0	0	0	0	0	0	0	0	0	0	0	0	0	0	0	0	0	0	0	0	0	0	0	0	0	0	0	0	0	0
k__Bacteria	p__Proteobacteria	c__Gammaproteobacteria	o__Xanthomonadales	f__Sinobacteraceae	g__	s__	1.96E-05	0	0	0	0	0	0	0	0	0	0	0	0	0	0	0	0	0	0	0	0	0	0	0	0	0	0	0	0	0	0	0	0	0	0	0	0	0	0	0	0	0	0
k__Bacteria	p__Proteobacteria	c__Gammaproteobacteria	o__Xanthomonadales	f__Sinobacteraceae	g__Steroidobacter	s__	0	0	0	0	0	0	0	0	0	0	0	0	0	0	0	2.25E-05	0	0	0	0	0	0	0	0	0	0	0	0	0	0	0	0	0	0	0	0	0	0	0	0	0	0	0
k__Bacteria	p__Proteobacteria	c__Gammaproteobacteria	o__Xanthomonadales	f__Xanthomonadaceae	g__	s__	0	0	0	0	0	0	0	0	0	0	0	0	0	0	0	0	0	0	0	0	1.89E-05	0	0	0	0	0	0	0	0	0	0	0	0	0	0	0.000153437	0	0	0	0	0	0	0
k__Bacteria	p__Proteobacteria	c__Gammaproteobacteria	o__Xanthomonadales	f__Xanthomonadaceae	g__Arenimonas	s__	0	0	0	0	0	0	0	0	0	0	0	0	0	0	0	0	0	4.64E-05	0	0	0	0	0	0	0	0	0	0	0	0	0	0	0	0	0	0	0	0	0	0	0	0	0
k__Bacteria	p__Proteobacteria	c__Gammaproteobacteria	o__Xanthomonadales	f__Xanthomonadaceae	g__Dokdonella	s__	0	0	0	0	0	0	0	0	0	0	0	0	0	0	0	0	0	0	0	0	0	0	0	0	0	0	0	0	0	0	0	0	0	0	0	0	0	0	0	0	0	0	0
k__Bacteria	p__Proteobacteria	c__Gammaproteobacteria	o__Xanthomonadales	f__Xanthomonadaceae	g__Ignatzschineria	s__	0	0	0	0	0	0	0	0	0	0	0	0	0	0	0	2.25E-05	0	0	0	0	0	0	0	0	0	0	0	0	0	0	0	0	0	0	0	0	0	0	0	0	0	0	0
k__Bacteria	p__Proteobacteria	c__Gammaproteobacteria	o__Xanthomonadales	f__Xanthomonadaceae	g__Luteimonas	s__	0	0	0	0	1.54E-05	0	0	0	0	0	0	0	0	0	0	0	0	0	0	0	0	0	0	0	0	0	0	0	0	0	0	0	0	0	0	0	0	0	0	0	0	0	0
k__Bacteria	p__Proteobacteria	c__Gammaproteobacteria	o__Xanthomonadales	f__Xanthomonadaceae	g__Lysobacter	s__	0	0	0	0	1.54E-05	0	0	0	0	0	3.02E-05	0	0	0	0	0	0	0	0	0	1.89E-05	0	0	0	0	0	0	0	0	0	0	0	0	0	0	0	0	0	0	0	0	0	0
k__Bacteria	p__Proteobacteria	c__Gammaproteobacteria	o__Xanthomonadales	f__Xanthomonadaceae	g__Pseudoxanthomonas	s__mexicana	0	0	0	0	0	0	0	0	0	0	1.51E-05	0	0	0	0	0	0	0	0	0	0	0	0	0	0	0	0	0	0	0	0	0	0	0	0	0	0	0	0	0	0	0	0
k__Bacteria	p__Proteobacteria	c__Gammaproteobacteria	o__Xanthomonadales	f__Xanthomonadaceae	g__Stenotrophomonas	s__	1.96E-05	0	0	0	0	0	0	0	0	0	0	0	0	0	0	0	0	0.000231836	0	0	0	0	0	0	0	0	0	0	0	0	0	0	0	0	0	0	0	0	0	0	0	0	0
k__Bacteria	p__Proteobacteria	c__Gammaproteobacteria	o__Xanthomonadales	f__Xanthomonadaceae	g__Stenotrophomonas	s__acidaminiphila	0	0	0	0	0	0	0	0	0	0	0	0	0	0	0	0	0	0	0	0	0	0	0	0	0	0	0	0	0	0	0	0	0	0	0	0	0	0	0	0	0	0	0
k__Bacteria	p__Proteobacteria	c__Gammaproteobacteria	o__Xanthomonadales	f__Xanthomonadaceae	g__Thermomonas	s__	0	0	0	0	1.54E-05	0	0	0	0	0	0	0	0	0	0	0	0	0	0	0	0	0	0	0	0	0	0	0	0	0	0	0	0	0	0	0	0	0	0	0	0	0	0
k__Bacteria	p__Proteobacteria	c__Gammaproteobacteria	o__Xanthomonadales	f__Xanthomonadaceae	g__Xanthomonas	Other	0	0	0	0	0	0	0	0	0	0	0	0	0	0	0	0	0	0	0	0	0	0	0	0	0	0	0	0	0	0	0	0	0	0	0	0	2.29E-05	0	0	0	0	0	0
k__Bacteria	p__Proteobacteria	c__TA18	o__CV90	f__	g__	s__	0	0	0	0	0	0	0	0	0	0	0	0	0	0	0	0	0	9.27E-05	0	0	0	0	0	0	0	0	0	0	0	0	0	0	0	0	0	0	0	0	0	0	0	0	0
k__Bacteria	p__SR1	c__	o__	f__	g__	s__	0	0	0	0	0	0	0	0	0	0	0	0	0	0	0	0	0	0	0	0	0	0	0	0	0	0	0	0	0	0	0	0	0	0	0	0.000204583	0.001077685	0	0	0	0	0	0
k__Bacteria	p__Spirochaetes	c__Spirochaetes	o__Spirochaetales	f__Spirochaetaceae	g__Treponema	s__	0	0	0	0	0	0	0	0	0	0	0	0	0	0	0	0	0	0	0	0	0	0	0	0	0	0	0	0	0	0	0	0	0	0	0	1.70E-05	0.000206365	0	0	0	0	2.05E-05	0
k__Bacteria	p__Spirochaetes	c__Spirochaetes	o__Spirochaetales	f__Spirochaetaceae	g__Treponema	s__amylovorum	0	0	0	0	0	0	0	0	0	0	0	0	0	0	0	0	0	0	0	0	0	0	0	0	0	0	0	0	0	0	0	0	0	0	0	1.70E-05	2.29E-05	0	0	0	0	0	0
k__Bacteria	p__Spirochaetes	c__Spirochaetes	o__Spirochaetales	f__Spirochaetaceae	g__Treponema	s__socranskii	0	0	0	0	0	0	0	0	0	0	0	0	0	0	0	0	0	0	0	0	0	0	0	0	0	0	0	0	0	0	0	0	0	0	0	0	2.29E-05	0	0	0	0	0	0
k__Bacteria	p__Synergistetes	c__Synergistia	o__Synergistales	f__Dethiosulfovibrionaceae	g__Pyramidobacter	s__piscolens	0.00017663	0	0	0	0	0	0	0.000524289	0	1.85E-05	0	0	0	0	0	0	0	0	2.29E-05	0	0	0	0	0	0	1.71E-05	0	0	0	0	0	0	0	0.00031739	0	0	0	0	0	0	0	0.000265979	0
k__Bacteria	p__Synergistetes	c__Synergistia	o__Synergistales	f__Dethiosulfovibrionaceae	g__TG5	s__	0	0	0	0	0	0	0	0	0	0	0	2.14E-05	0	0	0	0	0	0	0	0	0	0	0	0	0	0	0	0	0	0	0	0	0	0	0	0	0	0	0	0	0	0	0
k__Bacteria	p__Synergistetes	c__Synergistia	o__Synergistales	f__Synergistaceae	g__Cloacibacillus	s__	0.000157004	0	0	0	0	4.78E-05	0	0	0.00077297	0	0	0	0	0	0	0	0	0	0	0	0	0	0	0	0	0	0	0.000677481	0	0	0	0	0.000175899	0	0	0	0	0	0.000145426	0	0	0	0.000207466
k__Bacteria	p__Synergistetes	c__Synergistia	o__Synergistales	f__Synergistaceae	g__Synergistes	s__	0.00109903	0	0	0	0	0	0	0	0	0	0	0	0	0	0	0	0	0	0	0	0	0	0	0	0	0	1.60E-05	0	0	0	0	0	0.000175899	0	0	0	0	0	0	0	0	0	0
k__Bacteria	p__Synergistetes	c__Synergistia	o__Synergistales	f__Synergistaceae	g__vadinCA02	s__	0	0	0	0	0	0	0	0	0	0	0	0	0	0	0	0	0	0	0	0	0	0	0	0	1.29E-05	0	0	0	0	0	0	0	0	0	0	0	0	0	0	0	0	0	0
k__Bacteria	p__TM7	c__TM7-1	o__	f__	g__	s__	0	0	0	0	0	0	0	0	0	0	0	0	0	0	0	0	0	0	0	0	0	0	0	0	0	0	0	0	0	0	0	0	0	0	0	0	0	0	0	0	0	0	0
k__Bacteria	p__TM7	c__TM7-3	o__	f__	g__	s__	9.81E-05	2.16E-05	0	0.000219516	0.000215424	0.00062143	0.000252582	3.62E-05	0.000101707	1.85E-05	0.000105681	0.000428458	0.000209516	0.000489627	3.22E-05	4.50E-05	0.000722919	0	0.000206436	5.96E-05	0.000302337	3.65E-05	0.003461941	0.000138536	0.00023227	0.000170937	0.002755086	0.000263465	2.34E-05	0.000103557	0	0.000627949	0.000527696	9.52E-05	0	0.002983497	0.00130698	0	0.000549388	0.000442497	0.000187597	2.05E-05	6.92E-05
k__Bacteria	p__TM7	c__TM7-3	o__CW040	f__	g__	s__	0	4.31E-05	0	8.78E-05	0	0.000717034	2.97E-05	0	4.07E-05	0	0.000120778	0.002227983	0	0.00040992	0	9.00E-05	0	0	6.88E-05	0.000158989	3.78E-05	6.08E-05	0.000692388	9.24E-05	0	1.71E-05	0.001041166	7.53E-05	0	0	0	7.18E-05	0.000175899	1.59E-05	2.97E-05	0.000426214	0.000206365	0	0.000226219	8.85E-05	0.000241196	2.05E-05	0
k__Bacteria	p__TM7	c__TM7-3	o__CW040	f__F16	g__	s__	0	0	0	0	0	7.17E-05	0	1.81E-05	0	0	0	0	0	5.69E-05	0	0	0	0.000556406	0	0	0	0	1.47E-05	0	0	0	0	0	0	0	0	0	0	0	0	5.11E-05	0.000229295	0	6.46E-05	8.85E-05	0	0	0
k__Bacteria	p__TM7	c__TM7-3	o__I025	f__	g__	s__	0	0	0	0	0	0	0	0	0	0	0	0	0	0	0	0	0	0.000510038	0	0	0	0	0	0	0	0	0	0	0	0	0	0	0	0	0	0	0	0	0	0	0	0	0
k__Bacteria	p__TM7	c__TM7-3	o__I025	f__Rs-045	g__	s__	0	0	0	0	0	0	1.49E-05	0	0	0	0	0	0	0	0	0	0	0	0	0	0	0	0	0	0	0	0	0	0	0	0	0	0	0	0	0	2.29E-05	0	0	6.64E-05	1.34E-05	0	0
k__Bacteria	p__Tenericutes	c__Mollicutes	o__Anaeroplasmatales	f__Anaeroplasmataceae	g__Anaeroplasma	s__	0	0	0	0	0	0	0	0	0	0	0	0	0	0	0	0	0	0	0	0	0	0	0	0	0	0	0	0	0	0	7.70E-05	0	0	0	0	0	2.29E-05	2.23E-05	0	0	0	0	0
k__Bacteria	p__Tenericutes	c__Mollicutes	o__Mycoplasmatales	f__Mycoplasmataceae	g__Mycoplasma	s__	0	0	0	0	0	0	0	0	0	0	0	0	0	0	0	0	0	0	0	0	0	0	0	0	0	0	0	0	0	0	0	0	0	0	0	0	0	0	0	0	0	0	0
k__Bacteria	p__Tenericutes	c__Mollicutes	o__RF39	f__	g__	s__	0	0	0	0	0	0	0	0	0	0	0	8.57E-05	0	0	0	0	0	0	0	0	0	0	0	0	0	0	0	0	0	0	0	0	0	0	0	3.41E-05	0	0	0	0	0	0.0001023	0
k__Bacteria	p__Verrucomicrobia	c__Opitutae	o__Opitutales	f__Opitutaceae	g__Opitutus	s__	1.96E-05	0	0	0	0	0	0	0	0	0	0	0	0	0	0	0	0	0	0	0	0	0	0	0	0	0	0	0	0	0	0	0	0	0	0	0	0	0	0	0	0	0	0
k__Bacteria	p__Verrucomicrobia	c__Verrucomicrobiae	o__Verrucomicrobiales	f__Verrucomicrobiaceae	g__Akkermansia	s__muciniphila	0.000785022	0.000603865	0	0.000248785	3.08E-05	0	0	0	0.008665406	0	3.02E-05	0.002592172	5.71E-05	0	0.000225515	0	0.001829888	4.64E-05	0.001055118	0	3.78E-05	0	1.47E-05	0	1.29E-05	0	1.60E-05	3.76E-05	0	0.000207114	0.04434133	0.009168057	0.005916592	0.000428476	0	0.071927851	0.000481519	0	3.23E-05	0	0.000468993	0.001022997	0.006339254
k__Bacteria	p__Verrucomicrobia	c__[Pedosphaerae]	o__[Pedosphaerales]	f__Ellin515	g__	s__	0	0	0	0	0	0	0	0	0	0	0	0	0	0	0	0	0	0	0	0	0	0	0	0	0	0	0	0	0	0	0	0	0	0	0	0	0	0	0	0	0	0	0
k__Bacteria	p__Verrucomicrobia	c__[Spartobacteria]	o__[Chthoniobacterales]	f__[Chthoniobacteraceae]	g__	s__	0	0	0	0	0	0	0	0	0	0	0	0	0	0	0	0	0	0	0	0	0	0	0	0	0	0	0	0	0	0	0	0	0	0	0	0	0	0	0	0	0	0	0
k__Bacteria	p__Verrucomicrobia	c__[Spartobacteria]	o__[Chthoniobacterales]	f__[Chthoniobacteraceae]	g__Candidatus Xiphinematobacter	s__	0	0	0	0	0	0	0	0	0	0	0	0	0	0	0	0	0	0	0	0	0	0	0	0	0	0	0	0	0	0	0	0	0	0	0	0	0	0	0	0	0	2.05E-05	0
k__Bacteria	p__Verrucomicrobia	c__[Spartobacteria]	o__[Chthoniobacterales]	f__[Chthoniobacteraceae]	g__DA101	s__	0	0	0	0	0	0	0	0	0	0	0	0	0	0	0	0	0	0	0	0	0	0	0	0	0	0	0	0	0	0	0	0	1.60E-05	0	0	1.70E-05	0	0	0	0	0	0	0
k__Bacteria	p__[Thermi]	c__Deinococci	o__Deinococcales	f__Deinococcaceae	g__CM44	s__	0	0	0	0	0	0	0	0	0	0	0	0	0	0	0	0	0	0	0	0	0	0	0	0	1.29E-05	0	0	0	0	0	0	0	0	0	0	0	0	0	0	0	0	0	0
k__Bacteria	p__[Thermi]	c__Deinococci	o__Deinococcales	f__Deinococcaceae	g__Deinococcus	s__	0	0	0	0	0.000230812	0	0	0	0	0	0	0	0	0	0	0	0	0	0	0	0	0	0	0	0	0	0	0	0	0	0	0	0	0	0	0	0	0	0	0	0	0	0
k__Bacteria	p__[Thermi]	c__Deinococci	o__Deinococcales	f__Deinococcaceae	g__Deinococcus	s__aquatilis	0	0	0	0	4.62E-05	0	0	0	0	0	0	0	0	1.14E-05	0	0	0	0	0	0	0	0	0	0	0	0	0	0	0	0	0	0	0	0	0	0	0	0	0	0	0	0	0
k__Bacteria	p__[Thermi]	c__Deinococci	o__Deinococcales	f__Trueperaceae	g__B-42	s__	0	0	0	0	1.54E-05	0	0	0	0	0	0	0	0	0	0	0	0	0	0	0	0	0	0	0	0	0	0	0	0	0	0	0	0	0	0	0	0	0	0	0	0	0	0
k__Bacteria	p__[Thermi]	c__Deinococci	o__Deinococcales	f__Trueperaceae	g__Truepera	s__	0	0	0	0	3.08E-05	0	1.49E-05	0	0	0	0.000120778	0	0	0	0	0	0	0	0	0	0	0	0	0	0	0	0	0	0	0	0	0	0	0	0	0	0	0	0	0	0	0	0
k__Bacteria	p__[Thermi]	c__Deinococci	o__Thermales	f__Thermaceae	g__Thermus	s__	0	0	0	0	0	0	0	0	0	0	0	0	0	0	0	0	0	0	0	0	0	0	0	0	0	0	0	0	0	0	0	0	0	0	0	5.11E-05	0	0	0	0	0	0	0
[truncated: 43 more columns]
